# Supplementary material for: A Biologically-Based Computational Approach to Drug Repurposing for Anthrax Infection
Source: Toxins (Basel). 2017 Mar 10;9(3):99. doi: 10.3390/toxins9030099 (PMC5371854; doi:10.3390/toxins9030099)
Supplement: Supplementary file 1 [file toxins-09-00099-s001.zip]

Archive with 3 entries (2 files):
- toxins-174515 supplementary/Supplementary tables S1-S4.xls
- toxins-174515 supplementary/Updated Supplementary table 5 Results.xlsx
- toxins-174515 supplementary/
