# Supplementary material for: A Biologically-Based Computational Approach to Drug Repurposing for Anthrax Infection
Source: Toxins (Basel). 2017 Mar 10;9(3):99. doi: 10.3390/toxins9030099 (PMC5371854; doi:10.3390/toxins9030099)
Supplement: Supplementary file 1 [file toxins-09-00099-s001.zip › toxins-174515 supplementary/Supplementary tables S1-S4.xls]

## Sheet: TabS1 perturbed_genes_cells
perturbed_genes_ham			perturbed_genes_pbmc
ABL2	1		ABCC10	1
ADAM19	1		ACTR1B	1
ADCY4	1		ADRBK2	1
ADM	1		AGGF1	1
ALDOB	1		AGPS	1
ANKRD10	1		AGTRAP	1
AP1S2	1		ALG1	1
AQP7	1		ALKBH8	1
ARL10	1		ANAPC4	1
ATM	1		ANAPC5	1
ATP2B1	1		ANKDD1A	1
BCL2L11	1		ANO8	1
BPTF	1		APBB1IP	1
BRE	1		ATG5	1
BTG2	1		ATP2B4	1
BTNL9	1		ATP6V1H	1
C11orf96	1		ATPIF1	1
C21ORF71	1		ATR	1
CALB2	1		C12orf47	1
CCDC64B	1		C14orf43	1
CCL20	1		C19orf28	1
CCL3	1		C1orf151	1
CCL4	1		C1orf52	1
CCL5	1		C1orf85	1
CD274	1		C2CD2	1
CD44	1		C2orf64	1
CD6	1		C2orf68	1
CEACAM19	1		C5orf44	1
CP	1		C5orf45	1
CST2	1		C7orf46	1
CXCL2	1		C7orf68	1
CXCR6	1		C7orf70	1
CYB5D1	1		C9orf140	1
CYP2C9	1		C9orf25	1
DDIT4	1		C9orf95	1
DDR1-AS1	1		CACNA2D3	1
DKFZP686L14188	1		CALM1	1
DNAAF1	1		CAMK1D	1
DRD2	1		CAMK2G	1
DUSP1	1		CBR4	1
DUSP16	1		CBX4	1
DUSP2	1		CCDC115	1
EGR1	1		CCDC69	1
EIF4E	1		CCDC85B	1
ELOVL5	1		CCDC88C	1
ELOVL7	1		CD47	1
ERF	1		CD99	1
EZH2	1		CDC37L1	1
F3	1		CDK5R1	1
FAM160A1	1		CHST11	1
FGFR1	1		CLCC1	1
FLJ22594	1		CLEC11A	1
FOSL1	1		CLMN	1
FUT2	1		CNPY4	1
FUT8	1		CP	1
GNAS	1		CPSF1	1
GAB2	1		CTSD	1
GBP1	1		CUTA	1
GCH1	1		CXCR2	1
GPR84	1		CXXC5	1
GRAMD3	1		CYB5A	1
HDX	1		DAPP1	1
HECTD2	1		DBI	1
HEY1	1		DBR1	1
HIC2	1		DBT	1
HIVEP2	1		DDB2	1
HNRNPM	1		DDX51	1
ICAM1	1		DDX55	1
IER3	1		DHFR	1
IGDCC3	1		DHRS4	1
IL18	1		DICER1	1
IL1A	1		DPP7	1
IRAK2	1		DPY19L4	1
JAG1	1		EBPL	1
KCNJ2	1		EFCAB4B	1
KDM6B	1		EPHB6	1
KIAA0350	1		EPRS	1
KIAA1713	1		ERAP2	1
KITLG	1		ERCC1	1
KLF12	1		ERMP1	1
KLF5	1		ERP27	1
KRT78	1		FAM120C	1
LHX3	1		FAM126A	1
LINC00936	1		FAM160B1	1
LOC145945	1		FAM89B	1
LOC285628	1		FBXO9	1
LOC286144	1		FBXW2	1
LOC340107	1		FIGNL1	1
LOC389072	1		FLJ44342	1
LOC400756	1		FNTB	1
MCL1	1		FUK	1
MED13	1		FXN	1
MFSD2A	1		GALNT6	1
MGC12916	1		GAS2L1	1
MIR6821	1		GEMIN7	1
NACC2	1		GIMAP5	1
NAMPT	1		GLT25D1	1
NAT8L	1		GNB5	1
NBN	1		GNPTAB	1
NDUFAF6	1		GOLPH3L	1
NFATC1	1		GOPC	1
NFKB1	1		GSK3B	1
NFKB2	1		GSTK1	1
NFKBIZ	1		HEATR6	1
NHS	1		HIBCH	1
NKX6-3	1		HMGN3	1
NR4A2	1		HN1L	1
NR4A3	1		HNMT	1
NUDT17	1		IKZF1	1
OVCA2	1		IL16	1
PBEF1	1		IL6R	1
PCDHA9	1		INPP5F	1
PCGF3	1		INSIG2	1
PGAP1	1		IQCD	1
PNRC1	1		IRF4	1
POU5F1	1		KBTBD11	1
PPP1R15A	1		KBTBD6	1
PPP3CB-AS1	1		KCMF1	1
PRODH2	1		KCTD15	1
PRRX1	1		KDM4C	1
PTCRA	1		KIAA0182	1
PTX3	1		KIAA0196	1
RAPGEF2	1		KIAA0922	1
RBFOX1	1		KIAA1609	1
RC3H2	1		KIAA2013	1
REEP5	1		KLHDC5	1
REL	1		KLHL36	1
REST	1		KLHL6	1
RNF19B	1		KSR1	1
S100A6	1		LDHB	1
SCUBE3	1		LGALS8	1
SEPT5	1		LGR4	1
SERPINB9	1		LILRA2	1
SH2D3A	1		LOC100132218	1
SH3D19	1		LOC150381	1
SKIL	1		LOC154761	1
SLAMF7	1		LOC285965	1
SLC1A3	1		LOC646626	1
SOCS1	1		LOC728855	1
SOD2	1		LOC93622	1
SPNS2	1		LPCAT4	1
SPRR1A	1		LRP8	1
TAB3	1		LRRC8C	1
TBC1D22B	1		LTV1	1
TBXA2R	1		MAML3	1
TCHP	1		MAP2K6	1
TDH	1		MAP3K4	1
TIFA	1		MAP4	1
TMPRSS15	1		MBOAT1	1
TNF	1		MBP	1
TNFAIP2	1		MCEE	1
TNFAIP3	1		MDH2	1
TNFAIP8	1		METT11D1	1
TNFSF9	1		MICAL2	1
TNIP3	1		MOBKL1A	1
TNKS	1		MPP5	1
TP53INP2	1		MRPL15	1
TTC15	1		MRPL52	1
UBLCP1	1		MRPL55	1
VIL1	1		MRPS34	1
WTAP	1		MRS2	1
ZBTB10	1		MTHFR	1
ZC3H12A	1		MYCL1	1
ZFHX4	1		NAA25	1
ZFX	1		NAGK	1
ZNF33B	1		NEDD4L	1
ZNF586	1		NLRP1	1
ZNF587	1		NOP56	1
ZNF880	1		NSUN5	1
ASB4	1		NSUN5P1	1
CBLC	1		NUDT16P1	1
CDKAL1	1		NUFIP2	1
CELA3B	1		OGFOD1	1
CLCNKA	1		ORAI1	1
CNTN4	1		OSBPL7	1
DCN	1		OSGEPL1	1
EFCBP1	1		PARG	1
ENO3	1		PASK	1
FAM11A	1		PBXIP1	1
FBXO11	1		PGM2	1
GALNT3	1		PGM3	1
GALNT5	1		PGP	1
GLIS2	1		PHF15	1
GYPA	1		PHF20	1
HCG4P6	1		PIGM	1
IGFBP7	1		PIK3C3	1
KIAA0672	1		PIK3IP1	1
KRTAP5-5	1		PIP5K1B	1
LKAAEAR1	1		PKN1	1
LRCH1	1		PLA2G12A	1
LRRC2	1		PLA2G4B	1
MGC33556	1		PLOD1	1
NFE2L2	1		PLXND1	1
NLRP3	1		PNKD	1
PROP1	1		PNN	1
PTGIS	1		PON2	1
REEP1	1		PPAN	1
RNF17	1		PPARGC1B	1
SAMD4A	1		PPHLN1	1
SYBU	1		PPIG	1
SYDE1	1		PPM1F	1
TEX13A	1		PPM1H	1
TMC5	1		PPP2R5B	1
USP22	1		PPP2R5E	1
USP46	1		PRKACB	1
ABCF2	-1		PRR12	1
ADAMTSL4	-1		PSD4	1
BAIAP2-AS1	-1		PSMC2	1
C10ORF46	-1		PTCD3	1
C11orf95	-1		PXN	1
CCDC94	-1		QDPR	1
CLEC7A	-1		RAB27A	1
CPOX	-1		RABL2B	1
CRTAP	-1		RAP1A	1
CXCR4	-1		RAP1GAP2	1
DIS3L2	-1		RAP1GDS1	1
DISP2	-1		RASGRP2	1
EPOR	-1		RASSF4	1
EPS8L1	-1		RBBP4	1
FAM13A	-1		RER1	1
FFAR4	-1		RGS14	1
IER5L	-1		RNF170	1
IL17RB	-1		ROGDI	1
LIN7B	-1		RPUSD1	1
LMTK3	-1		RREB1	1
LOC346887	-1		RTN3	1
MARCH1	-1		RUNX2	1
METTL7A	-1		SCARB1	1
MIR600HG	-1		SCARNA15	1
NEIL2	-1		SCLY	1
NFIA	-1		SCRIB	1
ORAI2	-1		SEC63	1
OSGEPL1	-1		SEMA4D	1
PAQR8	-1		SEPT9	1
PEX14	-1		SERPINB1	1
PIK3C2B	-1		SERPINF2	1
POU2F1	-1		SETD6	1
PTCD3	-1		SH3TC1	1
RNF166	-1		SH3YL1	1
SLC39A10	-1		SHCBP1	1
SNHG7	-1		SIGIRR	1
SOX4	-1		SIRPB2	1
SPINT1	-1		SLC19A1	1
SSBP3	-1		SLC25A43	1
SUFU	-1		SLC26A11	1
SYNE1	-1		SLCO3A1	1
TACC3	-1		SMARCE1	1
TMEM117	-1		SNAPC4	1
TRABD2A	-1		SNX1	1
TSEN2	-1		SNX20	1
WDR91	-1		SPIN3	1
YWHAZ	-1		SPINT1	1
ZBTB14	-1		SREK1IP1	1
ZNF142	-1		SRPK1	1
ZNF280D	-1		SRSF8	1
ZNF331	-1		SSR1	1
ZNF395	-1		STAMBPL1	1
ZNF589	-1		SULT1A1	1
ZNF609	-1		SULT1A2	1
ZNF624	-1		SULT1A4	1
ZNF862	-1		SYK	1
YLPM1	-1		SYT11	1
AGFG2	-1		TARDBP	1
DKFZP566H0824	-1		TBC1D4	1
FASN	-1		TCHP	1
FZD2	-1		TCTEX1D2	1
GPR133	-1		TECPR1	1
GTF2IRD2	-1		TEP1	1
HNRNPU	-1		TGOLN2	1
LDB3	-1		TIAF2	1
LIN28A	-1		TLR5	1
MIR4690	-1		TM7SF3	1
PIP5KL1	-1		TMEM218	1
POLE	-1		TMEM9	1
PTPN4	-1		TMOD2	1
RTCD1	-1		TNFSF13	1
SLC30A6	-1		TNK2	1
ST3GAL6	-1		TNRC6A	1
SYT9	-1		TOR3A	1
THSD4	-1		TPM1	1
			TRABD	1
			TRAM2	1
			TRAPPC2	1
			TRERF1	1
			TRIM2	1
			TRIM73	1
			TSPAN14	1
			TTC3	1
			TTYH2	1
			UBE2G2	1
			UBE2I	1
			UBL4A	1
			UBTF	1
			UNC119	1
			VEZF1	1
			VKORC1	1
			VPS36	1
			VSIG10	1
			WDFY4	1
			WDR91	1
			ZMYND8	1
			ZNF23	1
			ZNF362	1
			ZNF512	1
			ZNF530	1
			ZNF589	1
			ZNF763	1
			ZNF767	1
			ZNF792	1
			ACTR2	-1
			ARG2	-1
			ARIH1	-1
			ATXN3	-1
			B9D2	-1
			BLZF1	-1
			CASP1	-1
			CCDC80	-1
			CCR5	-1
			CD164	-1
			CDC42SE1	-1
			CDC73	-1
			CEBPD	-1
			CLEC4D	-1
			CPSF3L	-1
			CYBB	-1
			CYP1A1	-1
			DAB2	-1
			DCAF8	-1
			DDR1	-1
			DDX60	-1
			DHRS9	-1
			DIRC2	-1
			DOCK4	-1
			EDC3	-1
			EMP1	-1
			ETNK1	-1
			FAM100B	-1
			FAM120AOS	-1
			FCGR2C	-1
			FGFR1OP2	-1
			G3BP2	-1
			GABARAPL1	-1
			GK3P	-1
			HBP1	-1
			HOOK3	-1
			HPSE	-1
			HS3ST3B1	-1
			HUS1	-1
			IDS	-1
			IFIT2	-1
			IFIT5	-1
			IL1R2	-1
			IL1RAP	-1
			ITGA6	-1
			KCNJ15	-1
			LDLR	-1
			LIPA	-1
			MAPKAP1	-1
			MERTK	-1
			MYH8	-1
			N4BP1	-1
			NAPA	-1
			NOBOX	-1
			NR2C2	-1
			NXF2	-1
			PAPOLA	-1
			PCNX	-1
			PDLIM7	-1
			PID1	-1
			POLDIP3	-1
			RASAL2	-1
			RBM33	-1
			RICTOR	-1
			RNMT	-1
			SASH1	-1
			SAT1	-1
			SEC14L1	-1
			SENP5	-1
			SEPT2	-1
			SFPQ	-1
			SFT2D2	-1
			SH3GLB1	-1
			SIK3	-1
			SLC12A6	-1
			SLC23A2	-1
			SLC6A6	-1
			ST8SIA4	-1
			STAT1	-1
			STK17B	-1
			SYNCRIP	-1
			THRAP3	-1
			TLR10	-1
			TMEM167A	-1
			TOR1B	-1
			TRIM25	-1
			TRPS1	-1
			TUBB4	-1
			UBAP2L	-1
			UBQLN1	-1
			UBXN7	-1
			VRK2	-1
			WAPAL	-1
			XRN1	-1
			YPEL5	-1
			ZC3HAV1	-1
			ZCCHC2	-1
			ZNFX1	-1

## Sheet: Tab S2 reactome_genes_cells
reactome_genes_ham			reactome_genes_pbmc
ZNF395_G	-1		TRERF1_G	1
ZNF331_G	-1		RGS14_G	1
TSEN2_G	-1		MAP2K6_G	1
IER5L_G	-1		RASSF4_G	1
CLEC7A_G	-1		CAMK2G_G	1
ZNF589_G	-1		OSGEPL1_G	1
RNF166_G	-1		LGR4_G	1
CRTAP_G	-1		TLR5_G	1
POU2F1_G	-1		ERP27_G	1
ZNF624_G	-1		ZNF362_G	1
SSBP3_G	-1		TBC1D4_G	1
FASN_G	-1		TRIM2_G	1
FZD2_G	-1		ZMYND8_G	1
GTF2IRD2_G	-1		TPM1_G	1
AGFG2_G	-1		PLXND1_G	1
PIK3C2B_G	-1		MYCL1_G	1
POLE_G	-1		NEDD4L_G	1
ZNF280D_G	-1		MPRIP_G	1
LDB3_G	-1		PHF15_G	1
HNRNPU_G	-1		AGTRAP_G	1
THSD4_G	-1		TAF6L_G	1
FAM13A_G	-1		ZNF792_G	1
LIN28A_G	-1		KBTBD6_G	1
SPINT1_G	-1		FXN_G	1
ZNF142_G	-1		CCDC115_G	1
SUFU_G	-1		MRPS34_G	1
ADAMTSL4_G	-1		CP_G	1
TACC3_G	-1		SERPINF2_G	1
NFIA_G	-1		CCDC85B_G	1
MIR600HG_G	-1		SPINT1_G	1
CXCR4_G	-1		TRAM2_G	1
ZNF587_G	1		PIK3IP1_G	1
ABL2_G	1		RREB1_G	1
FUT8_G	1		UBTF_G	1
SLC1A3_G	1		ATP2B4_G	1
CALB2_G	1		SCARB1_G	1
IL1A_G	1		TMEM9_G	1
GBP1_G	1		ORAI1_G	1
ENO3_G	1		KIAA0182_G	1
REL_G	1		IL16_G	1
WTAP_G	1		KLHDC5_G	1
JAG1_G	1		MDH2_G	1
PPP1R15A_G	1		SYK_G	1
DUSP1_G	1		DAPP1_G	1
HIVEP2_G	1		NSUN5_G	1
AP1S2_G	1		CHST11_G	-1
NACC2_G	1		PPM1F_G	-1
USP22_G	1		CXXC5_G	-1
CXCL2_G	1		LRRC8C_G	-1
IER3_G	1		ALG1_G	-1
REEP5_G	1		ZNF589_G	-1
PTCRA_G	1		SETD6_G	-1
GLIS2_G	1		GIMAP5_G	-1
ZFHX4_G	1		KIAA0922_G	-1
KLF5_G	1		PIGM_G	-1
ATP2B1_G	1		SLC19A1_G	-1
REST_G	1		ANO8_G	-1
SKIL_G	1		MBP_G	-1
ADM_G	1		ATP2B4_G	-1
ADAM19_G	1		DDX55_G	-1
ELOVL5_G	1		PARG_G	-1
TNFAIP3_G	1		KCMF1_G	-1
NR4A2_G	1		TMEM218_G	-1
CD44_G	1		GSK3B_G	-1
AQP7_G	1		PTCD3_G	-1
ANKRD10_G	1		ZNF23_G	-1
BTG2_G	1		CTSD_G	-1
PTGIS_G	1		PKN1_G	-1
NFE2L2_G	1		CAMK1D_G	-1
TP53INP2_G	1		SIRPB2_G	-1
RNF17_G	1		SCLY_G	-1
ADCY4_G	1		DBT_G	-1
RC3H2_G	1		EPRS_G	-1
NFKBIZ_G	1		HN1L_G	-1
CD274_G	1		PPIG_G	-1
GALNT3_G	1		NLRP1_G	-1
SOCS1_G	1		DHFR_G	-1
PRRX1_G	1		RER1_G	-1
DDR1-AS1_G	1		RASGRP2_G	-1
CLCNKA_G	1		QDPR_G	-1
ZC3H12A_G	1		GLT25D1_G	-1
CCL4_G	1		ABCC10_G	-1
TNF_G	1		ERCC1_G	-1
PNRC1_G	1		GK_G	-1
HIC2_G	1		VPS36_G	-1
BCL2L11_G	1		CPSF1_G	-1
LRCH1_G	1		VKORC1_G	-1
NR4A3_G	1		SERPINB1_G	-1
DRD2_G	1		PHF20_G	-1
CCL20_G	1		GEMIN7_G	-1
MCL1_G	1		MTHFR_G	-1
ERF_G	1		LDHB_G	-1
EZH2_G	1		TTC3_G	-1
DDIT4_G	1		PXN_G	-1
IL18_G	1		CD99_G	-1
HEY1_G	1		TRAPPC2_G	-1
CEACAM19_G	1		ALKBH8_G	-1
BPTF_G	1		RBBP4_G	-1
POU5F1_G	1		GNB5_G	-1
VIL1_G	1		ZNF763_G	-1
EGR1_G	1		TSPAN14_G	-1
CP_G	1		CDC37L1_G	-1
CCL5_G	1		MAP4_G	-1
SERPINB9_G	1		PLA2G12A_G	-1
SPRR1A_G	1		KLHL36_G	-1
PROP1_G	1		EBPL_G	-1
TBXA2R_G	1		AGGF1_G	-1
KLF12_G	1		RTN3_G	-1
DCN_G	1		UBE2G2_G	-1
NFKB2_G	1		SSR1_G	-1
CDKAL1_G	1		IL6R_G	-1
UBLCP1_G	1		OGFOD1_G	-1
S100A6_G	1		APBB1IP_G	-1
CST2_G	1		GSTK1_G	-1
NFKB1_G	1		SMARCE1_G	-1
RAPGEF2_G	1		PPP2R5B_G	-1
NFATC1_G	1		PPAN_G	-1
ICAM1_G	1		PLOD1_G	-1
DUSP2_G	1		CLCC1_G	-1
NAMPT_G	1		CUTA_G	-1
ATM_G	1		IRF4_G	-1
SOD2_G	1		FBXO9_G	-1
FOSL1_G	1		RAB27A_G	-1
CXCR6_G	1		VEZF1_G	-1
CCL3_G	1		TEP1_G	-1
FGFR1_G	1		SHCBP1_G	-1
NBN_G	1		PNN_G	-1
F3_G	1		FIGNL1_G	-1
CYB5D1_G	1		DBI_G	-1
GAB2_G	1		INSIG2_G	-1
IGFBP7_G	1		SRPK1_G	-1
LHX3_G	1		DICER1_G	-1
			FAM160B1_G	-1
			SLC26A11_G	-1
			RPUSD1_G	-1
			MCTS1_G	-1
			NSFL1C_G	-1
			ZNF34_G	-1
			TTLL12_G	-1
			SPG7_G	-1
			ABR_G	-1
			SULF2_G	-1
			ZRANB2_G	-1
			RFFL_G	-1
			ZBTB39_G	-1
			VCL_G	-1
			MLLT10_G	-1
			NUP210_G	-1
			ILK_G	-1
			FAR1_G	-1
			DGCR14_G	-1
			MAP4K4_G	-1
			HDAC11_G	-1
			LSM7_G	-1
			CSNK1G3_G	-1
			LTB4R_G	-1
			PRDX5_G	-1
			PIGC_G	-1
			ATP11A_G	-1
			TSHZ3_G	-1
			USF2_G	-1
			HSPA1L_G	-1
			NDUFB10_G	-1
			GPSM2_G	-1
			TNFRSF8_G	-1
			ANXA11_G	-1
			ZFP161_G	-1
			GTF3C2_G	-1
			PTDSS2_G	-1
			ZNF302_G	-1
			LMBR1L_G	-1
			NSD1_G	-1
			OSGEP_G	-1
			SLTM_G	-1
			BCR_G	-1
			SACM1L_G	-1
			LEPRE1_G	-1
			SMPD1_G	-1
			LONP1_G	-1
			SLC4A1AP_G	-1
			PURA_G	-1
			WASF2_G	-1
			GRB2_G	-1
			TROVE2_G	-1
			MTO1_G	-1
			IGKC_G	-1
			ANKRD11_G	-1
			CAPZB_G	-1
			REEP1_G	-1
			ETFB_G	-1
			RRAGB_G	-1
			B2M_G	-1
			SLC25A37_G	-1
			KTN1_G	-1
			AMH_G	-1
			CNOT4_G	-1
			SFRS9_G	-1
			HEXIM1_G	-1
			PLK1_G	-1
			CHERP_G	-1
			DR1_G	-1
			OTUD7B_G	-1
			TOE1_G	-1
			PRKCZ_G	-1
			STAU1_G	-1
			FANCD2_G	-1
			LTBP2_G	-1
			EML4_G	-1
			PTBP1_G	-1
			PSMD1_G	-1
			FANCC_G	-1
			VAPB_G	-1
			WWOX_G	-1
			KBTBD4_G	-1
			ACTL7B_G	-1
			GRM1_G	-1
			CCT5_G	-1
			RNF10_G	-1
			SLU7_G	-1
			TGFB2_G	-1
			PEX16_G	-1
			TBK1_G	-1
			PPP1R12B_G	-1
			LYRM2_G	-1
			SIPA1L2_G	-1
			CIITA_G	-1
			PPAT_G	-1
			TBX4_G	-1
			NDUFS1_G	-1
			FBXL19_G	-1
			SENP8_G	-1
			FOXD1_G	-1
			GSTZ1_G	-1
			XRCC5_G	-1
			LUC7L2_G	-1
			BMP7_G	-1
			U2AF1_G	-1
			TLX2_G	-1
			LMBR1_G	-1
			YWHAE_G	-1
			UBE2D3_G	-1
			TRIM33_G	-1
			SFPQ_G	-1
			WHSC1L1_G	-1
			TOP1_G	-1
			SP2_G	-1
			CCDC135_G	-1
			HIST1H3B_G	-1
			ERO1LB_G	-1
			MAPKAPK2_G	-1
			TIPRL_G	-1
			NONO_G	-1
			NIPBL_G	-1
			THEM4_G	-1
			PKP1_G	-1
			KAT5_G	-1
			PDZD8_G	-1
			PPFIA1_G	-1
			ARFGAP3_G	-1
			TOX4_G	-1
			SEH1L_G	-1
			TYMP_G	-1
			FAS_G	-1
			NDST2_G	-1
			YPEL5_G	-1
			DDR1_G	-1
			CPSF3L_G	-1
			CYBB_G	-1
			DAB2_G	-1
			SH3GLB1_G	-1
			NOBOX_G	-1
			TMEM167A_G	-1
			HBP1_G	-1
			TLR10_G	-1
			PDLIM7_G	-1
			THRAP3_G	-1
			HUS1_G	-1
			SYNCRIP_G	-1
			ATXN3_G	-1
			FGFR1OP2_G	-1
			UBQLN1_G	-1
			ARIH1_G	-1
			ACTR2_G	-1
			CCDC80_G	-1
			CDC73_G	-1
			POLDIP3_G	-1
			GABARAPL1_G	-1
			SASH1_G	-1
			ITGA6_G	-1
			EDC3_G	-1
			IFIT5_G	-1
			BLZF1_G	-1
			FAM100B_G	-1
			STAT1_G	-1
			CASP1_G	-1
			DOCK4_G	-1
			CD164_G	-1
			HPSE_G	-1
			RNMT_G	-1
			XRN1_G	-1
			ZCCHC2_G	-1
			SLC6A6_G	-1
			NR2C2_G	-1
			PID1_G	-1
			TRPS1_G	-1
			CYP1A1_G	-1
			DDX60_G	-1
			STK17B_G	-1
			ZC3HAV1_G	-1
			CCR5_G	-1
			DIRC2_G	-1
			KCNJ15_G	-1
			LIPA_G	-1
			TRIM25_G	-1
			DHRS9_G	-1
			HS3ST3B1_G	-1
			VRK2_G	-1
			CEBPD_G	-1
			LDLR_G	-1
			IFIT2_G	-1

## Sheet: TabS3 inputs_cells
inputs_ham			inputs_pbmc
MAP2K1	-1		MAP2K1	-1
MAP2K2	-1		MAP2K2	-1
MAP2K3	-1		MAP2K3	-1
MAP2K4	-1		MAP2K4	-1
MAP2K6	-1		MAP2K6	-1
MAP2K7	-1		MAP2K7	-1
NLRP1	-1		NLRP1	-1
PRKACA	1
PRKACB	1
RAPGEF1	1

## Sheet: TabS4 xs_cells
xs_ham			xs_pbmc
ABL2_G	1		ABCC10_G	-1
ADAM19_G	1		ABR_G	-1
ADCY4_G	1		ACTL7B_G	-1
ADM_G	1		AGGF1_G	-1
AGFG2_G	-1		AGTRAP_G	1
ANKRD10_G	1		ALKBH8_G	-1
AQP7_G	1		AMH_G	-1
AR	1		ANXA11_G	-1
ATF1	1		APBB1IP_G	-1
ATM	1		ARFGAP3_G	-1
ATM_G	1		ARIH1_G	-1
ATP2B1_G	1		ARNT	-1
BCL2L11_G	1		ATF2	-1
BPTF_G	1		ATM	1
BTG2_G	1		ATP11A_G	-1
CALB2_G	1		ATP2B4_G	-1
CCL20_G	1		ATXN3_G	-1
CCL3_G	1		B2M_G	-1
CCL4_G	1		BBC3	-1
CCL5_G	1		BBC3_G	-1
CCNB1	1		BCL3	1
CD274_G	1		BCR_G	-1
CD44_G	1		BLZF1_G	-1
CDKAL1_G	1		BMP7_G	-1
CEACAM19_G	1		CAMK2G_G	1
CLCNKA_G	1		CAPZB_G	-1
CLEC7A_G	-1		CCDC135_G	-1
CP_G	1		CCDC80_G	-1
CREB1	1		CCDC85B_G	1
CRTAP_G	-1		CCNA2	-1
CST2_G	1		CCNB2	-1
CXCL2_G	1		CCR5_G	-1
CXCR4_G	-1		CCT5_G	-1
DCN_G	1		CD164_G	-1
DDIT3	-1		CD99_G	-1
DDIT4_G	1		CDC16	1
DDR1-AS1_G	1		CDC25B	-1
DUSP1_G	1		CDC73_G	-1
E2F1	-1		CDK2	-1
E2F4	-1		CEBPB	-1
E2F4_G	-1		CEBPD_G	-1
E2F6	-1		CHST11_G	-1
EGR1	1		CHUK	-1
EGR1_G	1		CIITA_G	-1
EGR3	-1		CNOT4_G	-1
ELOVL5_G	1		CPSF3L_G	-1
ENO3_G	1		CSNK1G3_G	-1
EP300	1		CTBP2	-1
ERF_G	1		CTBP2_G	-1
ESR1	1		CTCF	-1
EZH2_G	1		CTCF_G	-1
F3_G	1		CTSD_G	-1
FAM13A_G	-1		CXXC5_G	-1
FASN_G	-1		CYBB_G	-1
FGFR1_G	1		CYP1A1_G	-1
FOS	-1		DAB2_G	-1
FOSL1_G	1		DAPP1_G	1
FOXO3	1		DBI_G	-1
FUT8_G	1		DBT_G	-1
FZD2_G	-1		DDX55_G	-1
GAB2_G	1		DDX60_G	-1
GABPA	-1		DHFR_G	-1
GABPA_G	-1		DHRS9_G	-1
GALNT3_G	1		DKFZP451O0517	-1
GATA1	-1		DKFZP451O0517_G	-1
GATA1_G	-1		DOCK4_G	-1
GATA3	-1		DR1_G	-1
GATA3_G	-1		E2F1	-1
GBP1_G	1		E2F4	-1
GLIS2_G	1		E2F4_G	-1
GSK3B	1		E2F6	-1
HEY1_G	1		EDC3_G	-1
HIC2_G	1		EGR2	1
HIF1A	1		EGR2_G	1
HIVEP2_G	1		ELF5	1
HNRNPU_G	-1		ELF5_G	1
ICAM1_G	1		ELK1	-1
IER3_G	1		ELK1_G	-1
IER5L_G	-1		EML4_G	-1
IGFBP7_G	1		ERCC1_G	-1
IL18_G	1		ERO1LB_G	-1
IL1A_G	1		ESR1	-1
INSM1	1		ETFB_G	-1
INSM1_G	1		ETS2	-1
IRF1	1		FAM100B_G	-1
JAG1_G	1		FAM160B1_G	-1
JUN	1		FANCC_G	-1
KLF12_G	1		FANCD2_G	-1
KLF5_G	1		FAR1_G	-1
LHX3_G	1		FAS_G	-1
LRCH1_G	1		FIGNL1_G	-1
MAP2K1	-1		FOS	-1
MAP2K2	-1		FOXA2	-1
MAP2K3	-1		FOXA2_G	-1
MAP2K4	-1		FOXD1_G	-1
MAP2K7	-1		FOXF2	-1
MAPK12	-1		FOXO3	-1
MAPK14	1		GABPA	-1
MAPK8	-1		GABPA_G	-1
MCL1_G	1		GATA1	1
MEF2A	-1		GATA1_G	1
MIR600HG_G	-1		GATA2	1
MYCN	1		GATA2_G	1
MYCN_G	1		GEMIN7_G	-1
NACC2_G	1		GIMAP5_G	-1
NAMPT_G	1		GK_G	-1
NBN_G	1		GNB5_G	-1
NFATC1_G	1		GPSM2_G	-1
NFE2L2	1		GRM1_G	-1
NFE2L2_G	1		GSK3B_G	-1
NFIA_G	-1		GSTZ1_G	-1
NFKB1_G	1		GTF3C2_G	-1
NFKB2_G	1		HAND1	-1
NFKBIZ_G	1		HAND1_G	-1
NFYA	-1		HBP1_G	-1
NR4A2	1		HDAC11_G	-1
NR4A2_G	1		HEXIM1_G	-1
NR4A3_G	1		HIST1H3B_G	-1
PAX5	-1		HLF_G	-1
PAX5_G	-1		HN1L_G	-1
PNRC1_G	1		HNF4A	-1
POLE_G	-1		HNF4A_G	-1
POU2F1_G	-1		HPSE_G	-1
POU5F1	1		HSF1	-1
POU5F1_G	1		HSPA1L_G	-1
PPP1R15A_G	1		HUS1_G	-1
PRKACA	1		IFIT2_G	-1
PRKACB	1		IFIT5_G	-1
PROP1_G	1		IGKC_G	-1
PRRX1_G	1		IKBKG	1
PTCRA_G	1		IL16_G	1
PTGIS_G	1		IL6R_G	-1
RAD21	1		ILK_G	-1
RAPGEF1	1		INSIG2_G	-1
RAPGEF2_G	1		INSM1	-1
RB1	-1		INSM1_G	-1
RBPJ	1		IRF1	-1
RC3H2_G	1		IRF1_G	-1
REEP5_G	1		IRF2	-1
RELA	1		IRF2_G	-1
REL_G	1		IRF4_G	-1
RREB1	1		ITGA6_G	-1
RREB1_G	1		KAT5_G	-1
RUNX1	1		KBTBD4_G	-1
RXRA	-1		KBTBD6_G	1
RXRB	1		KCNJ15_G	-1
S100A6_G	1		KIAA0922_G	-1
SERPINB9_G	1		KLF4	-1
SGK1	1		KLF4_G	-1
SKIL_G	1		KTN1_G	-1
SLC1A3_G	1		LDHB_G	-1
SOCS1_G	1		LDLR_G	-1
SOD2_G	1		LEPRE1_G	-1
SOX17	1		LHX3	-1
SOX17_G	1		LHX3_G	-1
SP1	1		LIPA_G	-1
SPINT1_G	-1		LMBR1_G	-1
SPRR1A_G	1		LONP1_G	-1
SRF	1		LRRC8C_G	-1
SSBP3_G	-1		LSM7_G	-1
STAT1	1		LTB4R_G	-1
STAT2	1		LTBP2_G	-1
STAT3	1		LUC7L2_G	-1
STAT5A	-1		MAP2K1	-1
STAT5A_G	-1		MAP2K2	-1
TAF1	-1		MAP2K3	-1
TBXA2R_G	1		MAP2K4	-1
TCF7L2	-1		MAP2K6_G	1
TFAP2A	1		MAP2K7	-1
TFAP2A_G	1		MAP4K4_G	-1
TFDP1	-1		MAP4_G	-1
TFDP2	1		MAPK8	-1
THSD4_G	-1		MAPKAPK2	-1
TNFAIP3_G	1		MAX	-1
TNF_G	1		MCTS1_G	-1
TP53INP2_G	1		MEF2A	-1
TRIM28	1		MLLT10_G	-1
USF1	1		MTHFR_G	-1
USF1_G	1		MYC	-1
USP22_G	1		MYCN	-1
VIL1_G	1		MYCN_G	-1
WTAP_G	1		NANOG	-1
YBX1	1		NANOG_G	-1
YBX1_G	1		NBN	-1
ZC3H12A_G	1		NDUFB10_G	-1
ZFP36	1		NDUFS1_G	-1
ZNF142_G	-1		NFE2L1	-1
ZNF263	1		NFE2L1_G	-1
ZNF280D_G	-1		NFE2L2	1
ZNF331_G	-1		NFE2L2_G	1
ZNF395_G	-1		NFKB1	1
ZNF587_G	1		NFYA	-1
ZNF624_G	-1		NIPBL_G	-1
			NLRP1_G	-1
			NOBOX	-1
			NOBOX_G	-1
			NONO_G	-1
			NR1I2	-1
			NR1I2_G	-1
			NR2C2_G	-1
			NR4A2	-1
			NSD1_G	-1
			NSFL1C_G	-1
			NUP210_G	-1
			ORAI1_G	1
			OSGEP_G	-1
			OTUD7B_G	-1
			PARG_G	-1
			PAX2	-1
			PAX2_G	-1
			PAX5	-1
			PAX5_G	-1
			PBX1	-1
			PDZD8_G	-1
			PEX16_G	-1
			PHF15_G	1
			PHF20_G	-1
			PIGC_G	-1
			PIGM_G	-1
			PKN1_G	-1
			PKP1_G	-1
			PLA2G12A_G	-1
			PLK1_G	-1
			PLOD1_G	-1
			PNN_G	-1
			PPAN_G	-1
			PPAT_G	-1
			PPFIA1_G	-1
			PPIG_G	-1
			PPM1F_G	-1
			PPP1R12B_G	-1
			PRDX5_G	-1
			PRKCZ_G	-1
			PSMD1_G	-1
			PTBP1_G	-1
			PTDSS2_G	-1
			PURA_G	-1
			PXN_G	-1
			QDPR_G	-1
			RAB27A_G	-1
			RAD21	-1
			RASGRP2_G	-1
			RASSF4_G	1
			RB1	-1
			RBBP4_G	-1
			REL	-1
			REST	-1
			REST_G	-1
			RGS14_G	1
			RNF10_G	-1
			RNMT_G	-1
			RORC	-1
			RORC_G	-1
			RRAGB_G	-1
			RREB1	1
			RREB1_G	1
			RUNX1	1
			RXRA	-1
			SCLY_G	-1
			SENP8_G	-1
			SERPINF2_G	1
			SETD6_G	-1
			SFRS9_G	-1
			SH3GLB1_G	-1
			SHCBP1_G	-1
			SLC19A1_G	-1
			SLC4A1AP_G	-1
			SLTM_G	-1
			SLU7_G	-1
			SMARCE1_G	-1
			SMC3	-1
			SMPD1_G	-1
			SOX2	-1
			SOX2_G	-1
			SP1	-1
			SP1_G	-1
			SP2_G	-1
			SPG7_G	-1
			SPIB	-1
			SPIB_G	-1
			SPINT1_G	1
			SREBF2	-1
			SRF	-1
			STAT1	-1
			STAT1_G	-1
			STAT3	1
			STK17B_G	-1
			TAF1	-1
			TAL1	-1
			TAL1_G	-1
			TBK1_G	-1
			TBP	1
			TBX4_G	-1
			TCF12	-1
			TEP1_G	-1
			TFAP2A	-1
			TFAP2A_G	-1
			TFDP1	-1
			TGFB2_G	-1
			THEM4_G	-1
			THRAP3_G	-1
			TIPRL_G	-1
			TLR10_G	-1
			TLX2_G	-1
			TMEM167A_G	-1
			TMEM218_G	-1
			TNFRSF8_G	-1
			TOE1_G	-1
			TOP1_G	-1
			TOX4_G	-1
			TP53	1
			TPM1_G	1
			TRAPPC2_G	-1
			TRIM25_G	-1
			TRIM28	-1
			TRIM2_G	1
			TRIM33_G	-1
			TROVE2_G	-1
			TRPS1_G	-1
			TSHZ3_G	-1
			TSPAN14_G	-1
			TTC3_G	-1
			TTLL12_G	-1
			TYMP_G	-1
			UBE2D3_G	-1
			UBE2G2_G	-1
			UBE2N	1
			UBQLN1_G	-1
			USF1	-1
			USF1_G	-1
			USF2_G	-1
			VAPB_G	-1
			VCL_G	-1
			VPS36_G	-1
			VRK2_G	-1
			WASF2_G	-1
			WWOX_G	-1
			XRCC5_G	-1
			YWHAE_G	-1
			ZBTB39_G	-1
			ZC3HAV1_G	-1
			ZCCHC2_G	-1
			ZFP36	-1
			ZMYND8_G	1
			ZNF143	-1
			ZNF143_G	-1
			ZNF23_G	-1
			ZNF263	-1
			ZNF302_G	-1
			ZNF34_G	-1
			ZNF763_G	-1
			ZNF792_G	1
