# Supplementary material for: A Biologically-Based Computational Approach to Drug Repurposing for Anthrax Infection
Source: Toxins (Basel). 2017 Mar 10;9(3):99. doi: 10.3390/toxins9030099 (PMC5371854; doi:10.3390/toxins9030099)
Supplement: Supplementary file 1 [file toxins-09-00099-s001.zip › toxins-174515 supplementary/Updated Supplementary table 5 Results.xlsx]

## Sheet: HAM LT
Drugs	Score			Ranking					Ham	Activity
	manhattan	square	hamming	manhattan	square	hamming			ABL2_G	1
pyridoxine	0.766667	0.983333	0.658333	1	3.5	1.5			ADM_G	1
mometasone	0.8	1.08333	0.658333	2	16	1.5			AR	1
dopamine	0.9	1.36667	0.666667	13.5	170	3			BCL3	1
dacarbazine	0.858333	1.225	0.675	3.5	71	5.5			BTG2_G	1
benzylpenicillin	0.875	1.275	0.675	9.5	98	5.5			CALB2_G	1
tanespimycin	0.9	1.35	0.675	13.5	158.5	5.5			CCNB1	1
kanamycin	0.941667	1.475	0.675	41	241	5.5			CD44_G	1
alvespimycin	0.866667	1.23333	0.683333	6.5	78.5	8.5			CREB1	1
noscapine	0.908333	1.35833	0.683333	17.5	165	8.5			CTBP2	1
nimodipine	0.858333	1.19167	0.691667	3.5	46	11			DDIT4_G	1
sb-203580	0.883333	1.26667	0.691667	11	92.5	11			DUSP1_G	1
cytochalasin b	0.966667	1.51667	0.691667	65.5	266	11			DUSP2_G	1
metyrapone	0.866667	1.2	0.7	6.5	52	14			EGR1_G	1
myricetin	0.908333	1.325	0.7	17.5	137	14			ELOVL5_G	1
corticosterone	0.916667	1.35	0.7	21.5	158.5	14			ENO3_G	1
monocrotaline	0.933333	1.38333	0.708333	30.5	185.5	16.5			ESR1	1
thiamazole	0.933333	1.38333	0.708333	30.5	185.5	16.5			F3_G	1
etacrynic acid	0.875	1.19167	0.716667	9.5	46	19			FGFR1_G	1
orlistat	0.983333	1.51667	0.716667	81.5	266	19			FOSL1_G	1
melatonin	1.01667	1.61667	0.716667	138	333.5	19			FOXA2	1
esculetin	0.908333	1.275	0.725	17.5	98	25.5			FOXA2_G	1
ar-a014418	0.941667	1.375	0.725	41	177.5	25.5			GAB2_G	1
fisetin	0.941667	1.375	0.725	41	177.5	25.5			H2AFX	1
thioridazine	0.941667	1.375	0.725	41	177.5	25.5			HEY1_G	1
tranylcypromine	0.941667	1.375	0.725	41	177.5	25.5			HIF1A	1
tyrphostin ag-1478	0.95	1.4	0.725	52.5	194.5	25.5			ICAM1_G	1
rotenone	0.958333	1.425	0.725	60	210.5	25.5			IER3_G	1
phenelzine	0.975	1.475	0.725	72	241	25.5			INSM1	1
arachidonic acid	1.01667	1.6	0.725	138	321.5	25.5			INSM1_G	1
pentoxifylline	1.025	1.625	0.725	157.5	340	25.5			IRF1	1
pimozide	0.941667	1.35833	0.733333	41	165	33			JUN	1
anisomycin	0.975	1.45833	0.733333	72	231	33			KLF12_G	1
mepacrine	1	1.53333	0.733333	100	273.5	33			LHX3_G	1
sulindac	1	1.53333	0.733333	100	273.5	33			MAFB	1
sparteine	1.025	1.60833	0.733333	157.5	327.5	33			MAFB_G	1
colecalciferol	0.95	1.36667	0.741667	52.5	170	38.5			MAPK14	1
nocodazole	0.983333	1.46667	0.741667	81.5	236	38.5			MAX	1
ketoconazole	1	1.51667	0.741667	100	266	38.5			MCL1_G	1
sulfadimidine	1	1.51667	0.741667	100	266	38.5			NANOG	1
ouabain	1.01667	1.56667	0.741667	138	296	38.5			NANOG_G	1
econazole	1.03333	1.61667	0.741667	175.5	333.5	38.5			NFATC1_G	1
trifluoperazine	0.916667	1.25	0.75	21.5	85.5	45.5			NFE2L2	1
pyrvinium	0.933333	1.3	0.75	30.5	119.5	45.5			NFE2L2_G	1
ms-275	0.941667	1.325	0.75	41	137	45.5			NFKB2_G	1
prednisolone	0.95	1.375	0.75	52.5	177.5	45.5			NOBOX	1
liothyronine	0.975	1.425	0.75	72	210.5	45.5			NOBOX_G	1
trapidil	1.00833	1.525	0.75	118.5	270.5	45.5			NR4A2	1
bezafibrate	1.025	1.575	0.75	157.5	303.5	45.5			NR4A2_G	1
nordihydroguaiaretic acid	1.1	1.8	0.75	324.5	423.5	45.5			PNRC1_G	1
tioguanine	0.941667	1.30833	0.758333	41	126	54			POU5F1_G	1
2-deoxy-d-glucose	0.95	1.33333	0.758333	52.5	145.5	54			PPP1R15A_G	1
theophylline	0.95	1.33333	0.758333	52.5	145.5	54			PTCRA_G	1
clenbuterol	0.983333	1.43333	0.758333	81.5	216	54			PTGIS_G	1
terfenadine	1.00833	1.50833	0.758333	118.5	261	54			RAD21	1
sulfinpyrazone	1.01667	1.53333	0.758333	138	273.5	54			RBPJ	1
tretinoin	1.025	1.55833	0.758333	157.5	291	54			RELA	1
loxapine	1.05	1.63333	0.758333	208	346	54			REL_G	1
wortmannin	1.10833	1.80833	0.758333	342.5	427	54			REST	1
artemisinin	0.916667	1.21667	0.766667	21.5	64	65.5			REST_G	1
exemestane	0.941667	1.29167	0.766667	41	111	65.5			RREB1	1
naringin	0.954167	1.32708	0.766667	57	140	65.5			RREB1_G	1
fulvestrant	0.975	1.39167	0.766667	72	190	65.5			RUNX1	1
cinchocaine	0.983333	1.41667	0.766667	81.5	205	65.5			RXRB	1
cyclic adenosine monophosphate	0.983333	1.41667	0.766667	81.5	205	65.5			SKIL_G	1
(+)-isoprenaline	0.991667	1.44167	0.766667	90	222	65.5			SOX2	1
dexverapamil	1	1.46667	0.766667	100	236	65.5			SOX2_G	1
estriol	1.025	1.54167	0.766667	157.5	279.5	65.5			SP1	1
dicloxacillin	1.03333	1.56667	0.766667	175.5	296	65.5			SPRR1A_G	1
tiratricol	1.03333	1.56667	0.766667	175.5	296	65.5			SRF	1
sitosterol	1.04167	1.59167	0.766667	191.5	316.5	65.5			STAT3	1
kaempferol	1.05833	1.64167	0.766667	227.5	352	65.5			STAT6	1
rottlerin	1.075	1.69167	0.766667	268.5	378	65.5			TEAD3	1
troleandomycin	0.958333	1.325	0.775	60	137	76			TEAD3_G	1
tubocurarine chloride	0.983333	1.4	0.775	81.5	194.5	76			TFAP2A	1
ciclosporin	1.00833	1.475	0.775	118.5	241	76			TFAP2A_G	1
letrozole	1.05833	1.625	0.775	227.5	340	76			TNFAIP3_G	1
sb-202190	1.08333	1.7	0.775	286	385.5	76			TRIM28	1
clioquinol	1.09167	1.725	0.775	304	400.5	76			USF1	1
daunorubicin	1.10833	1.775	0.775	342.5	413.5	76			USF1_G	1
puromycin	0.966667	1.33333	0.783333	65.5	145.5	86.5			WTAP_G	1
lycorine	1.01667	1.48333	0.783333	138	248	86.5			YBX1	1
ttnpb	1.01667	1.48333	0.783333	138	248	86.5			ZC3H12A_G	1
fludroxycortide	1.025	1.50833	0.783333	157.5	261	86.5			ZFP36	1
atropine	1.05833	1.60833	0.783333	227.5	327.5	86.5			ZNF263	1
digoxin	1.05833	1.60833	0.783333	227.5	327.5	86.5			CEBPB	-1
thapsigargin	1.05833	1.60833	0.783333	227.5	327.5	86.5			CXCR4_G	-1
ly-294002	1.075	1.65833	0.783333	268.5	359.5	86.5			DDIT3	-1
prasterone	1.075	1.65833	0.783333	268.5	359.5	86.5			E2F1	-1
ns-398	1.09167	1.70833	0.783333	304	392.5	86.5			E2F4	-1
trichostatin a	1.09167	1.70833	0.783333	304	392.5	86.5			E2F4_G	-1
felodipine	1.11667	1.78333	0.783333	358	416.5	86.5			EGR3	-1
flumetasone	1.125	1.80833	0.783333	373	427	86.5			FZD2_G	-1
arachidonyltrifluoromethane	1.14167	1.85833	0.783333	399.5	450	86.5			GABPA	-1
securinine	0.925	1.19167	0.791667	25.5	46	101.5			GABPA_G	-1
dimethyloxalylglycine	1.00833	1.44167	0.791667	118.5	222	101.5			GATA3	-1
reserpine	1.00833	1.44167	0.791667	118.5	222	101.5			GATA3_G	-1
3-aminobenzamide	1.01667	1.46667	0.791667	138	236	101.5			HBP1	-1
amprolium	1.025	1.49167	0.791667	157.5	254.5	101.5			HNRNPU_G	-1
nitrendipine	1.025	1.49167	0.791667	157.5	254.5	101.5			MAP2K1	-1
finasteride	1.03333	1.51667	0.791667	175.5	266	101.5			MAP2K2	-1
luteolin	1.03333	1.51667	0.791667	175.5	266	101.5			MAP2K3	-1
biotin	1.04167	1.54167	0.791667	191.5	279.5	101.5			MAP2K4	-1
albendazole	1.06667	1.61667	0.791667	248.5	333.5	101.5			MAP2K7	-1
isoniazid	1.075	1.64167	0.791667	268.5	352	101.5			MAPK12	-1
levodopa	1.09167	1.69167	0.791667	304	378	101.5			MAPK8	-1
probucol	1.09167	1.69167	0.791667	304	378	101.5			MEF2A	-1
zaprinast	1.09167	1.69167	0.791667	304	378	101.5			NFYA	-1
quercetin	1.1	1.71667	0.791667	324.5	397.5	101.5			PAX5	-1
vorinostat	1.13333	1.81667	0.791667	387.5	429.5	101.5			PAX5_G	-1
terazosin	0.866667	1	0.8	6.5	6.5	116.5			POLE_G	-1
clotrimazole	1.025	1.475	0.8	157.5	241	116.5			POU2F1_G	-1
fluocinonide	1.05	1.55	0.8	208	286	116.5			RB1	-1
fasudil	1.05833	1.575	0.8	227.5	303.5	116.5			RXRA	-1
mifepristone	1.05833	1.575	0.8	227.5	303.5	116.5			STAT1	-1
niclosamide	1.05833	1.575	0.8	227.5	303.5	116.5			STAT5B	-1
serotonin	1.05833	1.575	0.8	227.5	303.5	116.5			STAT5B_G	-1
copper sulfate	1.075	1.625	0.8	268.5	340	116.5			TAF1	-1
mesalazine	1.075	1.625	0.8	268.5	340	116.5			TCF7L2	-1
celastrol	1.1	1.7	0.8	324.5	385.5	116.5			ZNF280D_G	-1
pirinixic acid	1.1	1.7	0.8	324.5	385.5	116.5				120
indometacin	1.10833	1.725	0.8	342.5	400.5	116.5
camptothecin	1.11667	1.75	0.8	358	405	116.5
berberine	1.175	1.925	0.8	430.5	463	116.5
spaglumic acid	0.966667	1.28333	0.808333	65.5	104	129
monensin	1.05833	1.55833	0.808333	227.5	291	129
nortriptyline	1.05833	1.55833	0.808333	227.5	291	129
cicloheximide	1.09167	1.65833	0.808333	304	359.5	129
dinoprostone	1.09167	1.65833	0.808333	304	359.5	129
lovastatin	1.1	1.68333	0.808333	324.5	372	129
cyproheptadine	1.10833	1.70833	0.808333	342.5	392.5	129
diethylstilbestrol	1.125	1.75833	0.808333	373	408	129
cortisone	1.13333	1.78333	0.808333	387.5	416.5	129
prochlorperazine	1.13333	1.78333	0.808333	387.5	416.5	129
estropipate	1.15833	1.85833	0.808333	414.5	450	129
fenofibrate	0.866667	0.966667	0.816667	6.5	1.5	146.5
thalidomide	0.925	1.14167	0.816667	25.5	29.5	146.5
triamcinolone	0.95	1.21667	0.816667	52.5	64	146.5
3-nitropropionic acid	0.966667	1.26667	0.816667	65.5	92.5	146.5
tolbutamide	1	1.36667	0.816667	100	170	146.5
6-bromoindirubin-3'-oxime	1.00833	1.39167	0.816667	118.5	190	146.5
harman	1.03333	1.46667	0.816667	175.5	236	146.5
sertaconazole	1.04167	1.49167	0.816667	191.5	254.5	146.5
chrysin	1.05833	1.54167	0.816667	227.5	279.5	146.5
dizocilpine	1.05833	1.54167	0.816667	227.5	279.5	146.5
emetine	1.05833	1.54167	0.816667	227.5	279.5	146.5
prednisone	1.06667	1.56667	0.816667	248.5	296	146.5
rolipram	1.075	1.59167	0.816667	268.5	316.5	146.5
furosemide	1.09167	1.64167	0.816667	304	352	146.5
gemfibrozil	1.09167	1.64167	0.816667	304	352	146.5
perhexiline	1.1	1.66667	0.816667	324.5	365.5	146.5
rilmenidine	1.1	1.66667	0.816667	324.5	365.5	146.5
acetylsalicylic acid	1.11667	1.71667	0.816667	358	397.5	146.5
asiaticoside	1.125	1.74167	0.816667	373	403	146.5
chloramphenicol	1.13333	1.76667	0.816667	387.5	411	146.5
colforsin	1.15833	1.84167	0.816667	414.5	441.5	146.5
menadione	1.15833	1.84167	0.816667	414.5	441.5	146.5
parthenolide	1.15833	1.84167	0.816667	414.5	441.5	146.5
staurosporine	1.15833	1.84167	0.816667	414.5	441.5	146.5
naloxone	0.958333	1.225	0.825	60	71	169.5
sulconazole	0.983333	1.3	0.825	81.5	119.5	169.5
alpha-ergocryptine	1.03333	1.45	0.825	175.5	227	169.5
hesperetin	1.06667	1.55	0.825	248.5	286	169.5
metrifonate	1.075	1.575	0.825	268.5	303.5	169.5
mimosine	1.075	1.575	0.825	268.5	303.5	169.5
norethisterone	1.075	1.575	0.825	268.5	303.5	169.5
exisulind	1.08333	1.6	0.825	286	321.5	169.5
ketoprofen	1.09167	1.625	0.825	304	340	169.5
paracetamol	1.09167	1.625	0.825	304	340	169.5
gentamicin	1.11667	1.7	0.825	358	385.5	169.5
sanguinarine	1.11667	1.7	0.825	358	385.5	169.5
scriptaid	1.125	1.725	0.825	373	400.5	169.5
clorgiline	1.13333	1.75	0.825	387.5	405	169.5
lidocaine	1.13333	1.75	0.825	387.5	405	169.5
sulindac sulfide	1.14167	1.775	0.825	399.5	413.5	169.5
adenosine phosphate	1.15833	1.825	0.825	414.5	433	169.5
medrysone	1.15833	1.825	0.825	414.5	433	169.5
oligomycin	1.15833	1.825	0.825	414.5	433	169.5
monastrol	1.16667	1.85	0.825	422.5	445.5	169.5
withaferin a	1.175	1.875	0.825	430.5	455	169.5
bucladesine	1.20833	1.975	0.825	452.5	468	169.5
bepridil	0.9	1.03333	0.833333	13.5	11	186
clomipramine	0.925	1.12083	0.833333	25.5	25	186
pararosaniline	1.03333	1.43333	0.833333	175.5	216	186
h-89	1.08333	1.58333	0.833333	286	311	186
phenyl biguanide	1.08333	1.58333	0.833333	286	311	186
naringenin	1.1	1.63333	0.833333	324.5	346	186
ellipticine	1.10833	1.65833	0.833333	342.5	359.5	186
aminophylline	1.11667	1.68333	0.833333	358	372	186
trolox c	1.125	1.70833	0.833333	373	392.5	186
dinoprost	1.14167	1.75833	0.833333	399.5	408	186
nadide	1.18333	1.88333	0.833333	439.5	458	186
troglitazone	0.925	1.09167	0.841667	25.5	18	199
niflumic acid	0.95	1.16667	0.841667	52.5	36	199
spectinomycin	0.958333	1.19167	0.841667	60	46	199
decitabine	1	1.31667	0.841667	100	131	199
gliquidone	1.00833	1.34167	0.841667	118.5	152.5	199
boldine	1.04167	1.44167	0.841667	191.5	222	199
cefixime	1.04167	1.44167	0.841667	191.5	222	199
digoxigenin	1.09167	1.59167	0.841667	304	316.5	199
digitoxigenin	1.1	1.61667	0.841667	324.5	333.5	199
cefalotin	1.10833	1.64167	0.841667	342.5	352	199
glimepiride	1.11667	1.66667	0.841667	358	365.5	199
mebendazole	1.11667	1.66667	0.841667	358	365.5	199
carmustine	1.125	1.69167	0.841667	373	378	199
vidarabine	1.15	1.76667	0.841667	406.5	411	199
ebselen	1.225	1.99167	0.841667	463	471	199
deferoxamine	0.941667	1.125	0.85	41	26.5	217
iloprost	0.941667	1.125	0.85	41	26.5	217
estradiol	1.06667	1.5	0.85	248.5	257.5	217
halcinonide	1.06667	1.5	0.85	248.5	257.5	217
blebbistatin	1.08333	1.55	0.85	286	286	217
pentetrazol	1.08333	1.55	0.85	286	286	217
triflupromazine	1.09167	1.575	0.85	304	303.5	217
mg-132	1.10833	1.625	0.85	342.5	340	217
splitomicin	1.10833	1.625	0.85	342.5	340	217
methoxsalen	1.11667	1.65	0.85	358	356	217
proadifen	1.125	1.675	0.85	373	369	217
domperidone	1.13333	1.7	0.85	387.5	385.5	217
fluorometholone	1.16667	1.8	0.85	422.5	423.5	217
tetrandrine	1.16667	1.8	0.85	422.5	423.5	217
estrone	1.175	1.825	0.85	430.5	433	217
budesonide	1.19167	1.875	0.85	445.5	455	217
disulfiram	1.19167	1.875	0.85	445.5	455	217
mestranol	1.19167	1.875	0.85	445.5	455	217
caffeic acid	1.20833	1.925	0.85	452.5	463	217
genistein	1.20833	1.925	0.85	452.5	463	217
alprostadil	1.225	1.975	0.85	463	468	217
amantadine	0.908333	1.00833	0.858333	17.5	8.5	237.5
raloxifene	0.933333	1.08333	0.858333	30.5	16	237.5
etamivan	0.941667	1.10833	0.858333	41	19.5	237.5
nomegestrol	0.975	1.20833	0.858333	72	58	237.5
gly-his-lys	0.983333	1.23333	0.858333	81.5	78.5	237.5
capsaicin	1.00833	1.30833	0.858333	118.5	126	237.5
acepromazine	1.01667	1.33333	0.858333	138	145.5	237.5
nu-1025	1.01667	1.33333	0.858333	138	145.5	237.5
betulin	1.04167	1.40833	0.858333	191.5	200	237.5
abamectin	1.06667	1.48333	0.858333	248.5	248	237.5
methapyrilene	1.10833	1.60833	0.858333	342.5	327.5	237.5
glipizide	1.13333	1.68333	0.858333	387.5	372	237.5
resveratrol	1.13333	1.68333	0.858333	387.5	372	237.5
vitexin	1.13333	1.68333	0.858333	387.5	372	237.5
ciclopirox	1.14167	1.70833	0.858333	399.5	392.5	237.5
zidovudine	1.175	1.80833	0.858333	430.5	427	237.5
rimexolone	1.18333	1.83333	0.858333	439.5	437.5	237.5
thiamine	1.18333	1.83333	0.858333	439.5	437.5	237.5
folic acid	1.19167	1.85833	0.858333	445.5	450	237.5
beclometasone	1.225	1.95833	0.858333	463	466	237.5
dihydroergotamine	0.9	0.966667	0.866667	13.5	1.5	254.5
tacrolimus	0.95	1.11667	0.866667	52.5	22.5	254.5
sc-58125	0.991667	1.24167	0.866667	90	82.5	254.5
sulfadoxine	1.01667	1.31667	0.866667	138	131	254.5
denatonium benzoate	1.09167	1.54167	0.866667	304	279.5	254.5
terconazole	1.1	1.56667	0.866667	324.5	296	254.5
fluspirilene	1.10833	1.59167	0.866667	342.5	316.5	254.5
bufexamac	1.125	1.64167	0.866667	373	352	254.5
nifuroxazide	1.14167	1.69167	0.866667	399.5	378	254.5
neomycin	1.16667	1.76667	0.866667	422.5	411	254.5
geldanamycin	1.175	1.79167	0.866667	430.5	420	254.5
noretynodrel	1.175	1.79167	0.866667	430.5	420	254.5
prenylamine	1.18333	1.81667	0.866667	439.5	429.5	254.5
arecoline	1.20833	1.89167	0.866667	452.5	459	254.5
ifosfamide	0.933333	1.05	0.875	30.5	13	270
nabumetone	0.975	1.175	0.875	72	38.5	270
labetalol	0.983333	1.2	0.875	81.5	52	270
dexamethasone	1.00833	1.275	0.875	118.5	98	270
n-acetyl-l-aspartic acid	1.00833	1.275	0.875	118.5	98	270
propafenone	1.01667	1.3	0.875	138	119.5	270
tyrphostin ag-825	1.01667	1.3	0.875	138	119.5	270
flufenamic acid	1.04167	1.375	0.875	191.5	177.5	270
scopoletin	1.05	1.4	0.875	208	194.5	270
piperine	1.05833	1.425	0.875	227.5	210.5	270
acacetin	1.075	1.475	0.875	268.5	241	270
gossypol	1.11667	1.6	0.875	358	321.5	270
fenbendazole	1.15	1.7	0.875	406.5	385.5	270
sulpiride	1.19167	1.825	0.875	445.5	433	270
fipexide	1.2	1.85	0.875	449	445.5	270
ergocalciferol	1.23333	1.95	0.875	466	465	270
butein	1.24167	1.975	0.875	468	468	270
mefloquine	0.916667	0.983333	0.883333	21.5	3.5	287
metoprolol	0.958333	1.10833	0.883333	60	19.5	287
sirolimus	0.966667	1.13333	0.883333	65.5	28	287
acebutolol	0.975	1.15833	0.883333	72	32.5	287
betamethasone	0.991667	1.20833	0.883333	90	58	287
doxycycline	1.00833	1.25833	0.883333	118.5	88.5	287
celecoxib	1.04167	1.35833	0.883333	191.5	165	287
verapamil	1.04167	1.35833	0.883333	191.5	165	287
famotidine	1.05	1.38333	0.883333	208	185.5	287
sulfacetamide	1.05	1.38333	0.883333	208	185.5	287
carbenoxolone	1.05833	1.40833	0.883333	227.5	200	287
solasodine	1.05833	1.40833	0.883333	227.5	200	287
phentolamine	1.125	1.60833	0.883333	373	327.5	287
y-27632	1.125	1.60833	0.883333	373	327.5	287
cephaeline	1.14167	1.65833	0.883333	399.5	359.5	287
terbutaline	1.15833	1.70833	0.883333	414.5	392.5	287
alsterpaullone	1.20833	1.85833	0.883333	452.5	450	287
mephenytoin	0.941667	1.04167	0.891667	41	12	304.5
pergolide	0.966667	1.11667	0.891667	65.5	22.5	304.5
miconazole	0.983333	1.16667	0.891667	81.5	36	304.5
disopyramide	1.00833	1.24167	0.891667	118.5	82.5	304.5
prazosin	1.00833	1.24167	0.891667	118.5	82.5	304.5
mefenamic acid	1.01667	1.26667	0.891667	138	92.5	304.5
diltiazem	1.025	1.29167	0.891667	157.5	111	304.5
nomifensine	1.025	1.29167	0.891667	157.5	111	304.5
ampicillin	1.03333	1.31667	0.891667	175.5	131	304.5
praziquantel	1.06667	1.41667	0.891667	248.5	205	304.5
riboflavin	1.06667	1.41667	0.891667	248.5	205	304.5
pregnenolone	1.08333	1.46667	0.891667	286	236	304.5
coralyne	1.1	1.51667	0.891667	324.5	266	304.5
fusaric acid	1.14167	1.64167	0.891667	399.5	352	304.5
sulfabenzamide	1.15	1.66667	0.891667	406.5	365.5	304.5
ethisterone	1.19167	1.79167	0.891667	445.5	420	304.5
enilconazole	1.25833	1.99167	0.891667	471.5	471	304.5
suloctidil	1.25833	1.99167	0.891667	471.5	471	304.5
simvastatin	0.933333	1	0.9	30.5	6.5	327
azathioprine	0.941667	1.025	0.9	41	10	327
chloroquine	1	1.2	0.9	100	52	327
fluvastatin	1	1.2	0.9	100	52	327
topiramate	1	1.2	0.9	100	52	327
ciprofloxacin	1.00833	1.225	0.9	118.5	71	327
glafenine	1.00833	1.225	0.9	118.5	71	327
imipramine	1.00833	1.225	0.9	118.5	71	327
isotretinoin	1.00833	1.225	0.9	118.5	71	327
rofecoxib	1.03333	1.3	0.9	175.5	119.5	327
clindamycin	1.05	1.35	0.9	208	158.5	327
dobutamine	1.05	1.35	0.9	208	158.5	327
etoposide	1.05	1.35	0.9	208	158.5	327
progesterone	1.05	1.35	0.9	208	158.5	327
bupivacaine	1.05833	1.375	0.9	227.5	177.5	327
bupropion	1.075	1.425	0.9	268.5	210.5	327
clofibrate	1.075	1.425	0.9	268.5	210.5	327
sc-560	1.08333	1.45	0.9	286	227	327
pargyline	1.1	1.50417	0.9	324.5	259	327
danazol	1.10833	1.525	0.9	342.5	270.5	327
lynestrenol	1.125	1.575	0.9	373	303.5	327
ioversol	1.13333	1.6	0.9	387.5	321.5	327
ursodeoxycholic acid	1.175	1.725	0.9	430.5	400.5	327
dienestrol	1.21667	1.85	0.9	458	445.5	327
flucytosine	1.21667	1.85	0.9	458	445.5	327
alfuzosin	1.225	1.875	0.9	463	455	327
apigenin	1.26667	2	0.9	473	473	327
sotalol	0.941667	1.00833	0.908333	41	8.5	353
amoxicillin	0.991667	1.15833	0.908333	90	32.5	353
chlorambucil	1	1.18333	0.908333	100	41	353
risperidone	1	1.18333	0.908333	100	41	353
tetracaine	1	1.18333	0.908333	100	41	353
zomepirac	1.00833	1.20833	0.908333	118.5	58	353
betahistine	1.01667	1.23333	0.908333	138	78.5	353
clofazimine	1.01667	1.23333	0.908333	138	78.5	353
propofol	1.025	1.25833	0.908333	157.5	88.5	353
procarbazine	1.03333	1.28333	0.908333	175.5	104	353
ramipril	1.03333	1.28333	0.908333	175.5	104	353
colchicine	1.05833	1.35833	0.908333	227.5	165	353
ribostamycin	1.09167	1.45833	0.908333	304	231	353
scopolamine	1.09167	1.45833	0.908333	304	231	353
benserazide	1.1	1.48333	0.908333	324.5	248	353
etidronic acid	1.1	1.48333	0.908333	324.5	248	353
tranexamic acid	1.1	1.48333	0.908333	324.5	248	353
vinblastine	1.11667	1.53333	0.908333	358	273.5	353
cefotaxime	1.13333	1.58333	0.908333	387.5	311	353
trifluridine	1.14167	1.60833	0.908333	399.5	327.5	353
pentoxyverine	1.21667	1.83333	0.908333	458	437.5	353
rifabutin	1.21667	1.83333	0.908333	458	437.5	353
idazoxan	1.225	1.85833	0.908333	463	450	353
chenodeoxycholic acid	1.24167	1.90833	0.908333	468	460.5	353
repaglinide	1.24167	1.90833	0.908333	468	460.5	353
mecamylamine	0.983333	1.11667	0.916667	81.5	22.5	377.5
levamisole	1	1.16667	0.916667	100	36	377.5
nicergoline	1.00833	1.19167	0.916667	118.5	46	377.5
metronidazole	1.01667	1.21667	0.916667	138	64	377.5
erythromycin	1.01667	1.22917	0.916667	138	76	377.5
benzocaine	1.025	1.24167	0.916667	157.5	82.5	377.5
cefazolin	1.04167	1.29167	0.916667	191.5	111	377.5
paroxetine	1.04167	1.29167	0.916667	191.5	111	377.5
sulfamethoxypyridazine	1.04167	1.29167	0.916667	191.5	111	377.5
clonidine	1.05	1.31667	0.916667	208	131	377.5
primaquine	1.05	1.31667	0.916667	208	131	377.5
metformin	1.05833	1.34167	0.916667	227.5	152.5	377.5
ribavirin	1.05833	1.34167	0.916667	227.5	152.5	377.5
minoxidil	1.06667	1.36667	0.916667	248.5	170	377.5
amitriptyline	1.075	1.39167	0.916667	268.5	190	377.5
clozapine	1.09167	1.44167	0.916667	304	222	377.5
chlorpropamide	1.10833	1.49167	0.916667	342.5	254.5	377.5
carbamazepine	1.125	1.54167	0.916667	373	279.5	377.5
pentetic acid	1.125	1.54167	0.916667	373	279.5	377.5
fusidic acid	1.14167	1.59167	0.916667	399.5	316.5	377.5
tolazoline	1.15556	1.63704	0.916667	409	348	377.5
ursolic acid	1.16667	1.66667	0.916667	422.5	365.5	377.5
pepstatin	1.175	1.69167	0.916667	430.5	378	377.5
gw-8510	1.17917	1.71458	0.916667	436	396	377.5
chlorpromazine	1.025	1.225	0.925	157.5	71	397
gefitinib	1.025	1.225	0.925	157.5	71	397
ranitidine	1.025	1.225	0.925	157.5	71	397
amphotericin b	1.04167	1.275	0.925	191.5	98	397
ketorolac	1.04167	1.275	0.925	191.5	98	397
dipyridamole	1.05	1.3	0.925	208	119.5	397
hydrocortisone	1.05	1.3	0.925	208	119.5	397
imatinib	1.05	1.3	0.925	208	119.5	397
nilutamide	1.06667	1.35	0.925	248.5	158.5	397
phenacetin	1.075	1.375	0.925	268.5	177.5	397
cefotiam	1.08333	1.4	0.925	286	194.5	397
spironolactone	1.08333	1.4	0.925	286	194.5	397
azacitidine	1.1	1.45	0.925	324.5	227	397
h-7	1.13333	1.55	0.925	387.5	286	397
picrotoxinin	1.18333	1.7	0.925	439.5	385.5	397
cimetidine	0.983333	1.08333	0.933333	81.5	16	415.5
diflunisal	1.00833	1.15833	0.933333	118.5	32.5	415.5
diazoxide	1.025	1.20833	0.933333	157.5	58	415.5
diphenhydramine	1.025	1.20833	0.933333	157.5	58	415.5
pentamidine	1.025	1.20833	0.933333	157.5	58	415.5
mexiletine	1.04167	1.25833	0.933333	191.5	88.5	415.5
propranolol	1.04167	1.25833	0.933333	191.5	88.5	415.5
dapsone	1.05833	1.30833	0.933333	227.5	126	415.5
benzbromarone	1.06667	1.33333	0.933333	248.5	145.5	415.5
nalbuphine	1.06667	1.33333	0.933333	248.5	145.5	415.5
nifedipine	1.06667	1.33333	0.933333	248.5	145.5	415.5
megestrol	1.08333	1.38333	0.933333	286	185.5	415.5
nalidixic acid	1.09167	1.40833	0.933333	304	200	415.5
mercaptopurine	1.1	1.43333	0.933333	324.5	216	415.5
palmatine	1.10833	1.45833	0.933333	342.5	231	415.5
ciprofibrate	1.11667	1.48333	0.933333	358	248	415.5
flurbiprofen	1.11667	1.48333	0.933333	358	248	415.5
chlortalidone	1.125	1.50833	0.933333	373	261	415.5
propylthiouracil	1.14167	1.55833	0.933333	399.5	291	415.5
quinpirole	1.15	1.58333	0.933333	406.5	311	415.5
cantharidin	1.20833	1.75833	0.933333	452.5	408	415.5
alexidine	1.21667	1.78333	0.933333	458	416.5	415.5
captopril	1	1.11667	0.941667	100	22.5	433
ticlopidine	1.00833	1.14167	0.941667	118.5	29.5	433
pyrimethamine	1.025	1.19167	0.941667	157.5	46	433
aminoglutethimide	1.03333	1.21667	0.941667	175.5	64	433
hydralazine	1.03333	1.21667	0.941667	175.5	64	433
sulfadiazine	1.05417	1.28958	0.941667	216	107	433
procainamide	1.06667	1.31667	0.941667	248.5	131	433
trazodone	1.06667	1.31667	0.941667	248.5	131	433
phenformin	1.075	1.34167	0.941667	268.5	152.5	433
roxithromycin	1.08333	1.36667	0.941667	286	170	433
methylprednisolone	1.1	1.41667	0.941667	324.5	205	433
furazolidone	1.10833	1.44167	0.941667	342.5	222	433
desoxycortone	1.15833	1.59167	0.941667	414.5	316.5	433
haloperidol	1.025	1.175	0.95	157.5	38.5	446
primidone	1.05	1.25	0.95	208	85.5	446
fluoxetine	1.06667	1.3	0.95	248.5	119.5	446
mitoxantrone	1.06667	1.3	0.95	248.5	119.5	446
bumetanide	1.075	1.325	0.95	268.5	137	446
thiocolchicoside	1.075	1.325	0.95	268.5	137	446
sulfasalazine	1.08333	1.35	0.95	286	158.5	446
acetazolamide	1.09167	1.375	0.95	304	177.5	446
naproxen	1.09167	1.375	0.95	304	177.5	446
leflunomide	1.1	1.4	0.95	324.5	194.5	446
bicuculline	1.10833	1.425	0.95	342.5	210.5	446
alpha-estradiol	1.175	1.625	0.95	430.5	340	446
dydrogesterone	1.30833	2.025	0.95	474	474	446
lansoprazole	1.025	1.15833	0.958333	157.5	32.5	459.5
pioglitazone	1.04167	1.20833	0.958333	191.5	58	459.5
chlorhexidine	1.06667	1.28333	0.958333	248.5	104	459.5
citalopram	1.06667	1.28333	0.958333	248.5	104	459.5
paclitaxel	1.08333	1.33333	0.958333	286	145.5	459.5
rifampicin	1.08333	1.33333	0.958333	286	145.5	459.5
hydrochlorothiazide	1.1	1.38333	0.958333	324.5	185.5	459.5
gabapentin	1.10833	1.40833	0.958333	342.5	200	459.5
acenocoumarol	1.11667	1.43333	0.958333	358	216	459.5
sulfanilamide	1.11667	1.43333	0.958333	358	216	459.5
tolfenamic acid	1.125	1.45833	0.958333	373	231	459.5
methotrexate	1.13333	1.48333	0.958333	387.5	248	459.5
baclofen	1.16667	1.58333	0.958333	422.5	311	459.5
aceclofenac	1.18333	1.63333	0.958333	439.5	346	459.5
gliclazide	1.04167	1.19167	0.966667	191.5	46	468
nimesulide	1.06667	1.26667	0.966667	248.5	92.5	468
riluzole	1.075	1.29167	0.966667	268.5	111	468
flutamide	1.075	1.275	0.975	268.5	98	470.5
ifenprodil	1.25	1.8	0.975	470	423.5	470.5
omeprazole	1.00833	1.05833	0.983333	118.5	14	472.5
desipramine	1.175	1.55833	0.983333	430.5	291	472.5
cotinine	0.991667	0.991667	0.991667	90	5	474
Average	1.06094	1.47946	0.851758	237.5	237.5	237.5
	1.05833	1.46667	0.858333	227.5	236	237.5

## Sheet: HAM LT-ET
Drugs	Score			Ranking					Ham	Activity
	manhattan	square	hamming	manhattan	square	hamming			ABL2_G	1
mometasone	0.808	1.144	0.64	1	27	1			ADM_G	1
pyridoxine	0.824	1.128	0.672	2	22	2			AR	1
dacarbazine	0.888	1.272	0.696	7.5	86.5	4.5			ATF1	1
dopamine	0.936	1.416	0.696	28	188.5	4.5			ATM	1
nordihydroguaiaretic acid	0.952	1.464	0.696	40.5	227	4.5			ATM_G	1
ns-398	0.904	1.32	0.696	16.5	121	4.5			BCL2L11_G	1
2-deoxy-d-glucose	0.888	1.256	0.704	7.5	77	9			BTG2_G	1
anisomycin	0.984	1.544	0.704	71.5	286.5	9			CALB2_G	1
benzylpenicillin	0.928	1.376	0.704	24.5	158.5	9			CCNB1	1
kanamycin	0.944	1.424	0.704	33	197.5	9			CD44_G	1
nimodipine	0.888	1.256	0.704	7.5	77	9			CREB1	1
ar-a014418	0.968	1.48	0.712	53	238	14			DDIT4_G	1
clenbuterol	0.896	1.264	0.712	12	82	14			DUSP1_G	1
colecalciferol	0.928	1.36	0.712	24.5	150	14			EGR1	1
myricetin	0.912	1.312	0.712	19.5	115	14			EGR1_G	1
troleandomycin	0.904	1.288	0.712	16.5	96	14			ELOVL5_G	1
fludroxycortide	0.944	1.392	0.72	33	169	18			ENO3_G	1
orlistat	0.952	1.416	0.72	40.5	188.5	18			EP300	1
sb-203580	0.888	1.224	0.72	7.5	55	18			ERF_G	1
melatonin	1.04	1.664	0.728	181	370.5	21			ESR1	1
noscapine	0.992	1.52	0.728	83	267.5	21			F3_G	1
trifluoperazine	0.848	1.088	0.728	3.5	14	21			FGFR1_G	1
alvespimycin	0.928	1.312	0.736	24.5	115	26.5			FOSL1_G	1
chrysin	0.92	1.288	0.736	21.5	96	26.5			FOXO3	1
cytochalasin b	0.968	1.432	0.736	53	207	26.5			GAB2_G	1
fulvestrant	0.96	1.408	0.736	47	182	26.5			GSK3B	1
mepacrine	0.992	1.5	0.736	83	253	26.5			HEY1_G	1
metyrapone	0.952	1.384	0.736	40.5	163.5	26.5			HIF1A	1
ouabain	1.032	1.624	0.736	159	343.5	26.5			ICAM1_G	1
rolipram	0.96	1.408	0.736	47	182	26.5			IER3_G	1
flumetasone	1	1.512	0.744	99	258.5	33.5			INSM1	1
kaempferol	1.04	1.632	0.744	181	349	33.5			INSM1_G	1
pimozide	0.968	1.416	0.744	53	188.5	33.5			IRF1	1
sulindac	1.012	1.554	0.744	116	295	33.5			JUN	1
tioguanine	0.92	1.272	0.744	21.5	86.5	33.5			KLF12_G	1
tyrphostin ag-1478	0.968	1.416	0.744	53	188.5	33.5			LHX3_G	1
atropine	0.968	1.4	0.752	53	176	44			MAPK14	1
cicloheximide	1.016	1.544	0.752	125.5	286.5	44			MCL1_G	1
clioquinol	1.096	1.784	0.752	324.5	427.5	44			MYCN	1
corticosterone	1.04	1.616	0.752	181	338.5	44			MYCN_G	1
cortisone	1.032	1.592	0.752	159	321	44			NFATC1_G	1
diethylstilbestrol	0.992	1.472	0.752	83	232.5	44			NFE2L2	1
dimethyloxalylglycine	1	1.496	0.752	99	248.5	44			NFE2L2_G	1
fasudil	1.008	1.52	0.752	112	267.5	44			NFKB2_G	1
liothyronine	0.968	1.4	0.752	53	176	44			NR4A2	1
loxapine	1.008	1.52	0.752	112	267.5	44			NR4A2_G	1
monocrotaline	1.016	1.544	0.752	125.5	286.5	44			PNRC1_G	1
rotenone	1	1.496	0.752	99	248.5	44			POU5F1	1
staurosporine	1.072	1.712	0.752	264	397	44			POU5F1_G	1
terfenadine	1.032	1.592	0.752	159	321	44			PPP1R15A_G	1
zaprinast	0.952	1.352	0.752	40.5	146.5	44			PRKACA	1
camptothecin	1.016	1.528	0.76	125.5	276.5	56.5			PRKACB	1
etacrynic acid	0.952	1.336	0.76	40.5	135	56.5			PTCRA_G	1
lidocaine	1.04	1.6	0.76	181	326	56.5			PTGIS_G	1
ms-275	0.984	1.432	0.76	71.5	207	56.5			RAD21	1
probucol	1	1.48	0.76	99	238	56.5			RAPGEF1	1
sulfinpyrazone	1.032	1.576	0.76	159	309	56.5			RAPGEF2_G	1
tanespimycin	1.048	1.624	0.76	208	343.5	56.5			RBPJ	1
thiamazole	1.024	1.552	0.76	142.5	292	56.5			RELA	1
tiratricol	1.024	1.552	0.76	142.5	292	56.5			REL_G	1
tranylcypromine	0.984	1.432	0.76	71.5	207	56.5			RREB1	1
(+)-isoprenaline	1.032	1.56	0.768	159	299	69			RREB1_G	1
arachidonic acid	1.056	1.632	0.768	230.5	349	69			RUNX1	1
emetine	1	1.464	0.768	99	227	69			RXRB	1
finasteride	0.992	1.44	0.768	83	213.5	69			SGK1	1
fisetin	1.048	1.608	0.768	208	333	69			SKIL_G	1
isoniazid	1.072	1.68	0.768	264	379	69			SOX17	1
levodopa	1.016	1.512	0.768	125.5	258.5	69			SOX17_G	1
mifepristone	1.024	1.536	0.768	142.5	281	69			SP1	1
nocodazole	1.032	1.56	0.768	159	299	69			SPRR1A_G	1
pyrvinium	1.016	1.512	0.768	125.5	258.5	69			SRF	1
sb-202190	1.12	1.824	0.768	368	436	69			STAT1	1
sitosterol	1.024	1.536	0.768	142.5	281	69			STAT2	1
sparteine	1.056	1.632	0.768	230.5	349	69			STAT3	1
thioridazine	1.016	1.512	0.768	125.5	258.5	69			TFAP2A	1
ttnpb	1.048	1.608	0.768	208	333	69			TFAP2A_G	1
bezafibrate	1.056	1.616	0.776	230.5	338.5	82.5			TFDP2	1
dicloxacillin	1.048	1.592	0.776	208	321	82.5			TNFAIP3_G	1
digoxin	0.992	1.424	0.776	83	197.5	82.5			TRIM28	1
dinoprostone	1.072	1.664	0.776	264	370.5	82.5			USF1	1
esculetin	1.024	1.52	0.776	142.5	267.5	82.5			USF1_G	1
pentoxifylline	1.128	1.832	0.776	381	439.5	82.5			WTAP_G	1
prochlorperazine	1.056	1.616	0.776	230.5	338.5	82.5			YBX1	1
puromycin	1.008	1.472	0.776	112	232.5	82.5			YBX1_G	1
quercetin	1.048	1.592	0.776	208	321	82.5			ZC3H12A_G	1
sulfadimidine	1.08	1.688	0.776	281	382.5	82.5			ZFP36	1
theophylline	0.992	1.424	0.776	83	197.5	82.5			ZNF263	1
wortmannin	1.112	1.784	0.776	357.5	427.5	82.5			CXCR4_G	-1
3-aminobenzamide	1.032	1.528	0.784	159	276.5	97			DDIT3	-1
albendazole	1.072	1.648	0.784	264	361	97			E2F1	-1
artemisinin	0.992	1.408	0.784	83	182	97			E2F4	-1
biotin	1.04	1.552	0.784	181	292	97			E2F4_G	-1
chloramphenicol	1.08	1.672	0.784	281	375	97			E2F6	-1
ciclosporin	1.08	1.672	0.784	281	375	97			EGR3	-1
estrone	1.032	1.528	0.784	159	276.5	97			FOS	-1
fenofibrate	0.848	0.976	0.784	3.5	1.5	97			FZD2_G	-1
gentamicin	1.072	1.648	0.784	264	361	97			GABPA	-1
harman	0.984	1.384	0.784	71.5	163.5	97			GABPA_G	-1
letrozole	1.064	1.624	0.784	248	343.5	97			GATA1	-1
norethisterone	1.048	1.576	0.784	208	309	97			GATA1_G	-1
nortriptyline	1.048	1.576	0.784	208	309	97			GATA3	-1
prasterone	1.088	1.696	0.784	302	388	97			GATA3_G	-1
rottlerin	1.096	1.72	0.784	324.5	400.5	97			HNRNPU_G	-1
sertaconazole	1.04	1.552	0.784	181	292	97			MAP2K1	-1
spaglumic acid	0.904	1.144	0.784	16.5	27	97			MAP2K2	-1
amprolium	1.032	1.512	0.792	159	258.5	112.5			MAP2K3	-1
dizocilpine	1.04	1.536	0.792	181	281	112.5			MAP2K4	-1
ebselen	1.152	1.872	0.792	416	456	112.5			MAP2K7	-1
folic acid	1.104	1.728	0.792	343.5	404.5	112.5			MAPK12	-1
ketoprofen	1.04	1.536	0.792	181	281	112.5			MAPK8	-1
lovastatin	1.088	1.68	0.792	302	379	112.5			MEF2A	-1
ly-294002	1.096	1.704	0.792	324.5	393.5	112.5			NFYA	-1
lycorine	1.016	1.464	0.792	125.5	227	112.5			PAX5	-1
nitrendipine	1.056	1.584	0.792	230.5	315	112.5			PAX5_G	-1
prednisolone	1.044	1.566	0.792	194	303	112.5			POLE_G	-1
sulindac sulfide	1.096	1.704	0.792	324.5	393.5	112.5			POU2F1_G	-1
sulpiride	1.104	1.728	0.792	343.5	404.5	112.5			RB1	-1
terazosin	0.904	1.128	0.792	16.5	22	112.5			RXRA	-1
trichostatin a	1.08	1.656	0.792	281	367	112.5			STAT5A	-1
bucladesine	1.12	1.76	0.8	368	419.5	128.5			STAT5A_G	-1
caffeic acid	1.128	1.784	0.8	381	427.5	128.5			TAF1	-1
cyclic adenosine monophosphate	1.104	1.712	0.8	343.5	397	128.5			TCF7L2	-1
dinoprost	1.08	1.64	0.8	281	354	128.5			TFDP1	-1
econazole	1.128	1.784	0.8	381	427.5	128.5			ZNF280D_G	-1
ellipticine	1.12	1.76	0.8	368	419.5	128.5				125
estropipate	1.112	1.736	0.8	357.5	408	128.5
exemestane	1.032	1.496	0.8	159	248.5	128.5
furosemide	1.112	1.736	0.8	357.5	408	128.5
glipizide	1.056	1.568	0.8	230.5	305	128.5
hesperetin	1.032	1.496	0.8	159	248.5	128.5
mimosine	1.064	1.592	0.8	248	321	128.5
paracetamol	1.08	1.64	0.8	281	354	128.5
phenelzine	1.04	1.52	0.8	181	267.5	128.5
reserpine	1.088	1.664	0.8	302	370.5	128.5
splitomicin	1.096	1.688	0.8	324.5	382.5	128.5
tolbutamide	1	1.4	0.8	99	176	128.5
tubocurarine chloride	0.952	1.256	0.8	40.5	77	128.5
acetylsalicylic acid	1.152	1.84	0.808	416	444	145
berberine	1.16	1.864	0.808	426	452.5	145
clomipramine	0.868	0.994	0.808	5	5	145
clotrimazole	1.04	1.504	0.808	181	254.5	145
dexverapamil	1.088	1.648	0.808	302	361	145
disulfiram	1.12	1.744	0.808	368	411.5	145
estriol	1.096	1.672	0.808	324.5	375	145
exisulind	1.112	1.72	0.808	357.5	400.5	145
felodipine	1.104	1.696	0.808	343.5	388	145
indometacin	1.104	1.696	0.808	343.5	388	145
luteolin	1.088	1.648	0.808	302	361	145
nadide	1.088	1.648	0.808	302	361	145
perhexiline	1.072	1.6	0.808	264	326	145
securinine	0.944	1.216	0.808	33	49	145
vorinostat	1.144	1.816	0.808	405.5	434	145
3-nitropropionic acid	0.976	1.296	0.816	61.5	103	159.5
6-bromoindirubin-3'-oxime	1.08	1.608	0.816	281	333	159.5
cefalotin	1.096	1.656	0.816	324.5	367	159.5
clorgiline	1.12	1.728	0.816	368	404.5	159.5
gliquidone	0.984	1.32	0.816	71.5	121	159.5
mebendazole	1.088	1.632	0.816	302	349	159.5
menadione	1.128	1.752	0.816	381	415.5	159.5
monensin	1.072	1.584	0.816	264	315	159.5
neomycin	1.128	1.752	0.816	381	415.5	159.5
pirinixic acid	1.144	1.8	0.816	405.5	430.5	159.5
prednisone	1.08	1.608	0.816	281	333	159.5
rilmenidine	1.064	1.56	0.816	248	299	159.5
serotonin	1.104	1.68	0.816	343.5	379	159.5
thapsigargin	1.128	1.752	0.816	381	415.5	159.5
alprostadil	1.136	1.76	0.824	394	419.5	175.5
asiaticoside	1.064	1.544	0.824	248	286.5	175.5
cefixime	1.04	1.472	0.824	181	232.5	175.5
celastrol	1.112	1.688	0.824	357.5	382.5	175.5
cinchocaine	0.992	1.328	0.824	83	126.5	175.5
daunorubicin	1.184	1.904	0.824	445.5	461.5	175.5
fluorometholone	1.136	1.76	0.824	394	419.5	175.5
gemfibrozil	1.176	1.88	0.824	438.5	458	175.5
ketoconazole	1.08	1.592	0.824	281	321	175.5
mesalazine	1.104	1.664	0.824	343.5	370.5	175.5
naloxone	0.936	1.16	0.824	28	30.5	175.5
naringenin	1.08	1.592	0.824	281	321	175.5
naringin	1.032	1.448	0.824	159	217.5	175.5
trapidil	1.112	1.688	0.824	357.5	382.5	175.5
tretinoin	1.096	1.64	0.824	324.5	354	175.5
triamcinolone	0.968	1.256	0.824	53	77	175.5
vitexin	1.128	1.736	0.824	381	408	175.5
withaferin a	1.2	1.952	0.824	455.5	469.5	175.5
alpha-ergocryptine	1.04	1.456	0.832	181	221.5	191
amantadine	0.896	1.024	0.832	12	7	191
arachidonyltrifluoromethane	1.176	1.864	0.832	438.5	452.5	191
blebbistatin	1.096	1.624	0.832	324.5	343.5	191
butein	1.168	1.84	0.832	433	444	191
copper sulfate	1.144	1.768	0.832	405.5	422.5	191
ergocalciferol	1.144	1.768	0.832	405.5	422.5	191
genistein	1.2	1.936	0.832	455.5	467.5	191
gly-his-lys	0.976	1.264	0.832	61.5	82	191
mestranol	1.12	1.696	0.832	368	388	191
sanguinarine	1.112	1.672	0.832	357.5	375	191
sulconazole	1	1.336	0.832	99	135	191
triflupromazine	1.032	1.432	0.832	159	207	191
alsterpaullone	1.184	1.872	0.84	445.5	456	204.5
aminophylline	1.192	1.896	0.84	451	459.5	204.5
deferoxamine	0.944	1.152	0.84	33	29	204.5
digitoxigenin	1.08	1.56	0.84	281	299	204.5
h-89	1.088	1.584	0.84	302	315	204.5
methoxsalen	1.152	1.776	0.84	416	425	204.5
metoprolol	0.896	1.008	0.84	12	6	204.5
n-acetyl-l-aspartic acid	0.976	1.248	0.84	61.5	72.5	204.5
parthenolide	1.224	1.992	0.84	469	471.5	204.5
rimexolone	1.136	1.728	0.84	394	404.5	204.5
thalidomide	0.96	1.2	0.84	47	41.5	204.5
thiamine	1.128	1.704	0.84	381	393.5	204.5
trolox c	1.16	1.8	0.84	426	430.5	204.5
vidarabine	1.2	1.92	0.84	455.5	464.5	204.5
adenosine phosphate	1.176	1.832	0.848	438.5	439.5	220.5
arecoline	1.208	1.928	0.848	461.5	466	220.5
bepridil	0.912	1.04	0.848	19.5	8.5	220.5
boldine	1.016	1.352	0.848	125.5	146.5	220.5
cyproheptadine	1.176	1.832	0.848	438.5	439.5	220.5
domperidone	1.184	1.856	0.848	445.5	449.5	220.5
fipexide	1.104	1.616	0.848	343.5	338.5	220.5
halcinonide	1.032	1.4	0.848	159	176	220.5
iloprost	0.928	1.088	0.848	24.5	14	220.5
mephenytoin	0.896	0.992	0.848	12	3.5	220.5
nifuroxazide	1.2	1.904	0.848	455.5	461.5	220.5
oligomycin	1.216	1.952	0.848	466.5	469.5	220.5
phenyl biguanide	1.04	1.424	0.848	181	197.5	220.5
propafenone	0.976	1.232	0.848	61.5	62.5	220.5
scriptaid	1.168	1.808	0.848	433	432.5	220.5
spectinomycin	0.976	1.232	0.848	61.5	62.5	220.5
tacrolimus	0.944	1.136	0.848	33	24.5	220.5
troglitazone	0.936	1.112	0.848	28	20	220.5
carmustine	1.184	1.84	0.856	445.5	444	235.5
dienestrol	1.144	1.72	0.856	405.5	400.5	235.5
dihydroergotamine	0.896	0.976	0.856	12	1.5	235.5
fluocinonide	1.184	1.84	0.856	445.5	444	235.5
glimepiride	1.208	1.912	0.856	461.5	463	235.5
h-7	1.048	1.432	0.856	208	207	235.5
nomegestrol	0.976	1.216	0.856	61.5	49	235.5
pararosaniline	1.04	1.408	0.856	181	182	235.5
proadifen	1.096	1.576	0.856	324.5	309	235.5
resveratrol	1.152	1.744	0.856	416	411.5	235.5
rifabutin	1.152	1.744	0.856	416	411.5	235.5
sc-58125	0.984	1.24	0.856	71.5	68	235.5
acepromazine	1.008	1.296	0.864	112	103	249
beclometasone	1.256	2.04	0.864	473	474	249
etamivan	0.976	1.2	0.864	61.5	41.5	249
labetalol	0.984	1.224	0.864	71.5	55	249
medrysone	1.192	1.848	0.864	451	447.5	249
mg-132	1.144	1.704	0.864	405.5	393.5	249
noretynodrel	1.184	1.824	0.864	445.5	436	249
nu-1025	1	1.272	0.864	99	86.5	249
phentolamine	1.096	1.56	0.864	324.5	299	249
prazosin	1.024	1.344	0.864	142.5	142.5	249
raloxifene	0.952	1.128	0.864	40.5	22	249
scopoletin	1.008	1.296	0.864	112	103	249
suloctidil	1.16	1.752	0.864	426	415.5	249
terconazole	1.088	1.536	0.864	302	281	249
zidovudine	1.208	1.896	0.864	461.5	459.5	249
acacetin	1.024	1.328	0.872	142.5	126.5	264
betamethasone	1	1.256	0.872	99	77	264
betulin	1.056	1.424	0.872	230.5	197.5	264
capsaicin	1.024	1.328	0.872	142.5	126.5	264
ciclopirox	1.128	1.64	0.872	381	354	264
colforsin	1.256	2.024	0.872	473	473	264
danazol	1.04	1.376	0.872	181	158.5	264
diltiazem	1.04	1.376	0.872	181	158.5	264
ketorolac	0.984	1.208	0.872	71.5	46.5	264
niflumic acid	1.016	1.304	0.872	125.5	109	264
pentetrazol	1.064	1.448	0.872	248	217.5	264
sc-560	1.064	1.448	0.872	248	217.5	264
terbutaline	1.184	1.808	0.872	445.5	432.5	264
tetrandrine	1.192	1.832	0.872	451	439.5	264
y-27632	1.088	1.52	0.872	302	267.5	264
abamectin	1.088	1.504	0.88	302	254.5	282
acebutolol	1.008	1.264	0.88	112	82	282
alfuzosin	1.2	1.84	0.88	455.5	444	282
celecoxib	1.064	1.432	0.88	248	207	282
chloroquine	1.024	1.312	0.88	142.5	115	282
digoxigenin	1.136	1.648	0.88	394	361	282
doxycycline	1.032	1.336	0.88	159	135	282
etidronic acid	1.08	1.48	0.88	281	238	282
fenbendazole	1.208	1.864	0.88	461.5	452.5	282
flufenamic acid	1	1.24	0.88	99	68	282
fluspirilene	1.152	1.696	0.88	416	388	282
idazoxan	1.136	1.648	0.88	394	361	282
lynestrenol	1.104	1.552	0.88	343.5	292	282
mefenamic acid	1.016	1.288	0.88	125.5	96	282
methapyrilene	1.064	1.432	0.88	248	207	282
metrifonate	1.152	1.696	0.88	416	388	282
monastrol	1.232	1.936	0.88	470.5	467.5	282
niclosamide	1.208	1.864	0.88	461.5	452.5	282
pergolide	0.952	1.096	0.88	40.5	18.5	282
prenylamine	1.176	1.772	0.88	438.5	424	282
solasodine	1.056	1.408	0.88	230.5	182	282
amoxicillin	1	1.224	0.888	99	55	303.5
apigenin	1.232	1.92	0.888	470.5	464.5	303.5
benserazide	1.04	1.344	0.888	181	142.5	303.5
budesonide	1.208	1.848	0.888	461.5	447.5	303.5
bufexamac	1.128	1.608	0.888	381	333	303.5
bupivacaine	1.048	1.368	0.888	208	153.5	303.5
cephaeline	1.128	1.608	0.888	381	333	303.5
chenodeoxycholic acid	1.2	1.824	0.888	455.5	436	303.5
decitabine	1.064	1.416	0.888	248	188.5	303.5
enilconazole	1.256	1.992	0.888	473	471.5	303.5
fluvastatin	1.016	1.272	0.888	125.5	86.5	303.5
geldanamycin	1.216	1.872	0.888	466.5	456	303.5
gw-8510	1.124	1.606	0.888	373	329	303.5
ifosfamide	0.944	1.056	0.888	33	10	303.5
ioversol	1.064	1.416	0.888	248	188.5	303.5
metronidazole	0.992	1.2	0.888	83	41.5	303.5
miconazole	1	1.224	0.888	99	55	303.5
nabumetone	0.992	1.2	0.888	83	41.5	303.5
pentoxyverine	1.096	1.524	0.888	324.5	274	303.5
riboflavin	1.08	1.464	0.888	281	227	303.5
verapamil	1.056	1.392	0.888	230.5	169	303.5
vinblastine	1.072	1.44	0.888	264	213.5	303.5
azathioprine	0.96	1.088	0.896	47	14	324.5
betahistine	1.016	1.256	0.896	125.5	77	324.5
bupropion	0.992	1.184	0.896	83	35.5	324.5
clofibrate	1.12	1.568	0.896	368	305	324.5
denatonium benzoate	1.096	1.496	0.896	324.5	248.5	324.5
estradiol	1.104	1.52	0.896	343.5	267.5	324.5
ethisterone	1.144	1.64	0.896	405.5	354	324.5
isotretinoin	1	1.208	0.896	99	46.5	324.5
mefloquine	0.96	1.088	0.896	47	14	324.5
praziquantel	1.08	1.448	0.896	281	217.5	324.5
pregnenolone	1.104	1.52	0.896	343.5	267.5	324.5
quinpirole	1.096	1.496	0.896	324.5	248.5	324.5
repaglinide	1.216	1.856	0.896	466.5	449.5	324.5
rofecoxib	1.056	1.376	0.896	230.5	158.5	324.5
scopolamine	1.072	1.424	0.896	264	197.5	324.5
simvastatin	0.944	1.04	0.896	33	8.5	324.5
sulfabenzamide	1.112	1.544	0.896	357.5	286.5	324.5
sulfadoxine	1.04	1.328	0.896	181	126.5	324.5
tyrphostin ag-825	1.072	1.424	0.896	264	197.5	324.5
ursodeoxycholic acid	1.168	1.712	0.896	433	397	324.5
alexidine	1.152	1.648	0.904	416	361	350
benzocaine	1.048	1.336	0.904	208	135	350
carbamazepine	1.048	1.336	0.904	208	135	350
clindamycin	1.088	1.456	0.904	302	221.5	350
clonidine	1.04	1.312	0.904	181	115	350
colchicine	1.064	1.384	0.904	248	163.5	350
coralyne	1.096	1.48	0.904	324.5	238	350
dipyridamole	1.048	1.336	0.904	208	135	350
disopyramide	1.056	1.36	0.904	230.5	150	350
dobutamine	1.048	1.336	0.904	208	135	350
erythromycin	1	1.204	0.904	99	45	350
famotidine	1.08	1.432	0.904	281	207	350
fusaric acid	1.112	1.528	0.904	357.5	276.5	350
fusidic acid	1.16	1.672	0.904	426	375	350
gossypol	1.176	1.72	0.904	438.5	400.5	350
nicergoline	1.016	1.24	0.904	125.5	68	350
nomifensine	1	1.192	0.904	99	37.5	350
pargyline	1.14	1.602	0.904	400	328	350
pentetic acid	1.08	1.432	0.904	281	207	350
picrotoxinin	1.128	1.576	0.904	381	309	350
primaquine	1.04	1.312	0.904	181	115	350
procarbazine	1.048	1.336	0.904	208	135	350
progesterone	1.088	1.456	0.904	302	221.5	350
propranolol	1.048	1.336	0.904	208	135	350
ramipril	1.048	1.336	0.904	208	135	350
ranitidine	1.016	1.24	0.904	125.5	68	350
ribavirin	0.984	1.144	0.904	71.5	27	350
sirolimus	1	1.192	0.904	99	37.5	350
sulfacetamide	1.088	1.456	0.904	302	221.5	350
tranexamic acid	1.096	1.48	0.904	324.5	238	350
ursolic acid	1.168	1.696	0.904	433	388	350
ampicillin	1.096	1.464	0.912	324.5	227	377.5
cantharidin	1.16	1.656	0.912	426	367	377.5
carbenoxolone	1.096	1.464	0.912	324.5	227	377.5
cefotiam	1.08	1.416	0.912	281	188.5	377.5
chlorambucil	1	1.176	0.912	99	33	377.5
ciprofloxacin	1.048	1.32	0.912	208	121	377.5
dapsone	1.016	1.224	0.912	125.5	55	377.5
dexamethasone	1.056	1.344	0.912	230.5	142.5	377.5
diazoxide	1.048	1.32	0.912	208	121	377.5
flucytosine	1.152	1.632	0.912	416	349	377.5
glafenine	1.016	1.224	0.912	125.5	55	377.5
hydrocortisone	1.064	1.368	0.912	248	153.5	377.5
imatinib	1.048	1.32	0.912	208	121	377.5
megestrol	1.088	1.44	0.912	302	213.5	377.5
metformin	1.056	1.344	0.912	230.5	142.5	377.5
mexiletine	1	1.176	0.912	99	33	377.5
pentamidine	1.016	1.224	0.912	125.5	55	377.5
piperine	1.112	1.512	0.912	357.5	258.5	377.5
propylthiouracil	1.104	1.488	0.912	343.5	243	377.5
ribostamycin	1.088	1.44	0.912	302	213.5	377.5
risperidone	1.008	1.2	0.912	112	41.5	377.5
sulfadiazine	1.02	1.242	0.912	135	71	377.5
sulfasalazine	1.016	1.224	0.912	125.5	55	377.5
topiramate	1.032	1.272	0.912	159	86.5	377.5
amitriptyline	1.072	1.376	0.92	264	158.5	401
cefazolin	1.048	1.304	0.92	208	109	401
chlorpropamide	1.104	1.472	0.92	343.5	232.5	401
cimetidine	1	1.16	0.92	99	30.5	401
clozapine	1.12	1.52	0.92	368	267.5	401
desoxycortone	1.088	1.424	0.92	302	197.5	401
etoposide	1.088	1.424	0.92	302	197.5	401
flurbiprofen	1.136	1.568	0.92	394	305	401
gefitinib	1.032	1.256	0.92	159	77	401
imipramine	1.048	1.304	0.92	208	109	401
lansoprazole	0.992	1.136	0.92	83	24.5	401
mecamylamine	0.976	1.088	0.92	61.5	14	401
mitoxantrone	1.04	1.28	0.92	181	91	401
nalbuphine	1.04	1.28	0.92	181	91	401
nifedipine	1.064	1.352	0.92	248	146.5	401
paroxetine	1.04	1.28	0.92	181	91	401
pyrimethamine	1.024	1.232	0.92	142.5	62.5	401
riluzole	1.048	1.304	0.92	208	109	401
roxithromycin	1.064	1.352	0.92	248	146.5	401
sotalol	0.976	1.088	0.92	61.5	14	401
sulfamethoxypyridazine	1.024	1.232	0.92	142.5	62.5	401
ticlopidine	0.976	1.088	0.92	61.5	14	401
tolazoline	1.136	1.58044	0.92	394	312	401
amphotericin b	1.056	1.312	0.928	230.5	115	419.5
captopril	0.984	1.096	0.928	71.5	18.5	419.5
ciprofibrate	1.16	1.624	0.928	426	343.5	419.5
clofazimine	1.032	1.24	0.928	159	68	419.5
diflunisal	1.048	1.288	0.928	208	96	419.5
diphenhydramine	1.024	1.216	0.928	142.5	49	419.5
mercaptopurine	1.064	1.336	0.928	248	135	419.5
methotrexate	1.08	1.384	0.928	281	163.5	419.5
nilutamide	1.056	1.312	0.928	230.5	115	419.5
pepstatin	1.168	1.648	0.928	433	361	419.5
phenacetin	1.048	1.288	0.928	208	96	419.5
thiocolchicoside	1.072	1.36	0.928	264	150	419.5
trifluridine	1.16	1.624	0.928	426	343.5	419.5
zomepirac	1.048	1.288	0.928	208	96	419.5
aceclofenac	1.16	1.608	0.936	426	333	434
alpha-estradiol	1.144	1.56	0.936	405.5	299	434
aminoglutethimide	1.048	1.272	0.936	208	86.5	434
benzbromarone	1.088	1.392	0.936	302	169	434
cefotaxime	1.152	1.584	0.936	416	315	434
chlorpromazine	1.056	1.296	0.936	230.5	103	434
haloperidol	1.056	1.296	0.936	230.5	103	434
hydralazine	1.032	1.224	0.936	159	55	434
leflunomide	1.088	1.392	0.936	302	169	434
minoxidil	1.152	1.584	0.936	416	315	434
nalidixic acid	1.112	1.464	0.936	357.5	227	434
palmatine	1.12	1.488	0.936	368	243	434
spironolactone	1.088	1.392	0.936	302	169	434
tetracaine	1.024	1.2	0.936	142.5	41.5	434
trazodone	1.08	1.368	0.936	281	153.5	434
acenocoumarol	1.096	1.4	0.944	324.5	176	449.5
azacitidine	1.128	1.496	0.944	381	248.5	449.5
bicuculline	1.128	1.496	0.944	381	248.5	449.5
bumetanide	1.064	1.304	0.944	248	109	449.5
chlortalidone	1.144	1.544	0.944	405.5	286.5	449.5
citalopram	1.104	1.424	0.944	343.5	197.5	449.5
furazolidone	1.136	1.52	0.944	394	267.5	449.5
levamisole	1.024	1.184	0.944	142.5	35.5	449.5
methylprednisolone	1.136	1.52	0.944	394	267.5	449.5
naproxen	1.096	1.4	0.944	324.5	176	449.5
nimesulide	1.072	1.328	0.944	264	126.5	449.5
phenformin	1.04	1.232	0.944	181	62.5	449.5
pioglitazone	1.04	1.232	0.944	181	62.5	449.5
procainamide	1.096	1.4	0.944	324.5	176	449.5
propofol	1.088	1.376	0.944	302	158.5	449.5
tolfenamic acid	1.136	1.52	0.944	394	267.5	449.5
dydrogesterone	1.216	1.744	0.952	466.5	411.5	459
rifampicin	1.064	1.288	0.952	248	96	459
sulfanilamide	1.128	1.48	0.952	381	238	459
acetazolamide	1.136	1.488	0.96	394	243	465
chlorhexidine	1.072	1.296	0.96	264	103	465
fluoxetine	1.112	1.416	0.96	357.5	188.5	465
gabapentin	1.104	1.392	0.96	343.5	169	465
gliclazide	1.056	1.248	0.96	230.5	72.5	465
hydrochlorothiazide	1.096	1.368	0.96	324.5	153.5	465
ifenprodil	1.16	1.56	0.96	426	299	465
paclitaxel	1.104	1.392	0.96	343.5	169	465
primidone	1.072	1.296	0.96	264	103	465
flutamide	1.088	1.328	0.968	302	126.5	470
baclofen	1.144	1.48	0.976	405.5	238	471.5
desipramine	1.184	1.6	0.976	445.5	326	471.5
omeprazole	1.048	1.176	0.984	208	33	473
cotinine	0.992	0.992	0.992	83	3.5	474
Average	1.06086	1.48457	0.84908	237.5	237.5	237.5
	1.056	1.48	0.856	230.5	238	235.5

## Sheet: PBMC
Drugs	Score			Ranking					PBMC	Activity
	manhattan	square	hamming	manhattan	square	hamming			ATM	1
ns-398	0.860215	1.26882	0.655914	12	132	1			BCL3	1
asiaticoside	0.806452	1.08602	0.666667	1	16	2.5			CDC16	1
felodipine	0.844086	1.19892	0.666667	9.5	72.5	2.5			EGR2	1
ketoprofen	0.822581	1.12366	0.672043	4	27	5.5			ELF5	1
mestranol	0.822581	1.12366	0.672043	4	27	5.5			ELF5_G	1
sulfinpyrazone	0.822581	1.12366	0.672043	4	27	5.5			GATA1	1
methoxsalen	0.827957	1.13978	0.672043	6.5	34	5.5			GATA1_G	1
chrysin	0.827957	1.12903	0.677419	6.5	31	8.5			GATA2	1
chloramphenicol	0.844086	1.17742	0.677419	9.5	60	8.5			GATA2_G	1
resveratrol	0.817204	1.08602	0.682796	2	16	10.5			IKBKG	1
naringenin	0.83871	1.15054	0.682796	8	41	10.5			MAP2K6_G	1
estropipate	0.892473	1.29032	0.693548	19.5	145.5	13			NFE2L2	1
estrone	0.919355	1.37097	0.693548	33.5	224	13			NFE2L2_G	1
berberine	0.924731	1.3871	0.693548	38.5	236.5	13			NFKB1	1
chenodeoxycholic acid	0.860215	1.1828	0.698925	12	64	16			RGS14_G	1
sitosterol	0.865591	1.19892	0.698925	14	72.5	16			RREB1	1
parthenolide	0.913978	1.34409	0.698925	28.5	200.5	16			RREB1_G	1
sanguinarine	0.903226	1.30108	0.704301	24	159.5	18.5			RUNX1	1
estriol	0.967742	1.49462	0.704301	90	317	18.5			STAT3	1
mometasone	0.870968	1.19355	0.709677	15	68.5	23.5			TBP	1
furosemide	0.876344	1.20968	0.709677	16	83	23.5			TP53	1
troleandomycin	0.88172	1.22581	0.709677	17	100	23.5			TRIM2_G	1
myricetin	0.908602	1.30645	0.709677	26	164	23.5			UBE2N	1
nortriptyline	0.913978	1.32258	0.709677	28.5	178	23.5			ZMYND8_G	1
clioquinol	0.919355	1.33871	0.709677	33.5	195.5	23.5			AGGF1_G	-1
flumetasone	0.919355	1.33871	0.709677	33.5	195.5	23.5			ARFGAP3_G	-1
arachidonic acid	0.973118	1.5	0.709677	101.5	324	23.5			ARNT	-1
colforsin	0.860215	1.15054	0.715054	12	41	31			ATF2	-1
alfuzosin	0.892473	1.24731	0.715054	19.5	115	31			ATP11A_G	-1
fulvestrant	0.919355	1.32796	0.715054	33.5	183	31			ATXN3_G	-1
thiamine	0.919355	1.32796	0.715054	33.5	183	31			BBC3	-1
disulfiram	0.935484	1.37634	0.715054	44	228.5	31			BBC3_G	-1
melatonin	0.946237	1.4086	0.715054	52.5	252.5	31			BCR_G	-1
ouabain	0.967742	1.47312	0.715054	90	304	31			BLZF1_G	-1
zaprinast	0.897849	1.25269	0.72043	21.5	121	37			CCNA2	-1
probucol	0.903226	1.26882	0.72043	24	132	37			CCNB2	-1
sulfadimidine	0.951613	1.41398	0.72043	57.5	257	37			CDC25B	-1
budesonide	0.973118	1.47849	0.72043	101.5	309	37			CDK2	-1
sulindac	0.983871	1.50806	0.72043	124.5	332	37			CEBPB	-1
genistein	0.956989	1.41935	0.725806	66	260.5	40.5			CEBPD_G	-1
mepacrine	0.962366	1.43548	0.725806	78.5	276.5	40.5			CHUK	-1
paracetamol	0.913978	1.27957	0.731183	28.5	140	43.5			CTBP2	-1
wortmannin	0.924731	1.31183	0.731183	38.5	168.5	43.5			CTBP2_G	-1
atropine	0.94086	1.36022	0.731183	48	210.5	43.5			CTCF	-1
alprostadil	0.956989	1.4086	0.731183	66	252.5	43.5			CTCF_G	-1
nocodazole	0.924731	1.30108	0.736559	38.5	159.5	50			CYP1A1_G	-1
gemfibrozil	0.935484	1.33333	0.736559	44	188	50			DBT_G	-1
kaempferol	0.951613	1.38172	0.736559	57.5	231.5	50			DHFR_G	-1
ar-a014418	0.956989	1.39785	0.736559	66	245.5	50			DKFZP451O0517	-1
letrozole	0.956989	1.39785	0.736559	66	245.5	50			DKFZP451O0517_G	-1
reserpine	0.956989	1.39785	0.736559	66	245.5	50			DOCK4_G	-1
lidocaine	0.973118	1.44624	0.736559	101.5	286.5	50			E2F1	-1
monocrotaline	0.983871	1.47849	0.736559	124.5	309	50			E2F4	-1
nadide	0.994624	1.51075	0.736559	148	334.5	50			E2F4_G	-1
pyrvinium	0.935484	1.32258	0.741935	44	178	58			E2F6	-1
finasteride	0.94086	1.33871	0.741935	48	195.5	58			ELK1	-1
mimosine	0.951613	1.37097	0.741935	57.5	224	58			ELK1_G	-1
liothyronine	0.978495	1.45161	0.741935	112.5	291	58			ERO1LB_G	-1
kanamycin	0.994624	1.5	0.741935	148	324	58			ESR1	-1
enilconazole	1.01613	1.56452	0.741935	199.5	374	58			ETS2	-1
nordihydroguaiaretic acid	1.03763	1.62903	0.741935	267.5	413	58			FANCC_G	-1
indometacin	0.967742	1.4086	0.747312	90	252.5	64.5			FAS_G	-1
sulindac sulfide	0.973118	1.42473	0.747312	101.5	264	64.5			FOS	-1
sparteine	0.978495	1.44086	0.747312	112.5	282.5	64.5			FOXA2	-1
monastrol	0.983871	1.45699	0.747312	124.5	294	64.5			FOXA2_G	-1
noscapine	0.989247	1.47312	0.747312	136	304	64.5			FOXD1_G	-1
vorinostat	1.00538	1.52151	0.747312	175.5	344.5	64.5			FOXF2	-1
repaglinide	0.956989	1.36559	0.752688	66	217.5	73.5			FOXO3	-1
neomycin	0.973118	1.41398	0.752688	101.5	257	73.5			GABPA	-1
acetylsalicylic acid	0.978495	1.43011	0.752688	112.5	270	73.5			GABPA_G	-1
tioguanine	0.978495	1.43011	0.752688	112.5	270	73.5			GK_G	-1
corticosterone	0.989247	1.46237	0.752688	136	298	73.5			GPSM2_G	-1
nimodipine	0.989247	1.46237	0.752688	136	298	73.5			GTF3C2_G	-1
prochlorperazine	1.00538	1.51075	0.752688	175.5	334.5	73.5			HAND1	-1
caffeic acid	1.01075	1.52688	0.752688	188.5	351.5	73.5			HAND1_G	-1
alvespimycin	1.01613	1.54301	0.752688	199.5	367.5	73.5			HBP1_G	-1
diethylstilbestrol	1.02688	1.57527	0.752688	227	383	73.5			HEXIM1_G	-1
ketoconazole	1.03226	1.5914	0.752688	244.5	392.5	73.5			HLF_G	-1
thiamazole	1.03226	1.5914	0.752688	244.5	392.5	73.5			HN1L_G	-1
apigenin	0.919355	1.24194	0.758065	33.5	110	83.5			HNF4A	-1
3-aminobenzamide	0.956989	1.35484	0.758065	66	206.5	83.5			HNF4A_G	-1
zidovudine	0.962366	1.37097	0.758065	78.5	224	83.5			HSF1	-1
medrysone	0.967742	1.3871	0.758065	90	236.5	83.5			IL6R_G	-1
celastrol	0.989247	1.45161	0.758065	136	291	83.5			ILK_G	-1
biotin	1.00538	1.5	0.758065	175.5	324	83.5			INSM1	-1
thapsigargin	1.01075	1.51613	0.758065	188.5	339	83.5			INSM1_G	-1
anisomycin	1.04839	1.62903	0.758065	291.5	413	83.5			IRF1	-1
theophylline	0.962366	1.36022	0.763441	78.5	210.5	92			IRF1_G	-1
ellipticine	0.967742	1.37634	0.763441	90	228.5	92			IRF2	-1
pimozide	0.973118	1.39247	0.763441	101.5	242	92			IRF2_G	-1
amprolium	0.983871	1.42473	0.763441	124.5	264	92			IRF4_G	-1
lovastatin	0.983871	1.42473	0.763441	124.5	264	92			KBTBD4_G	-1
splitomicin	0.989247	1.44086	0.763441	136	282.5	92			KCNJ15_G	-1
isoniazid	1.02151	1.53763	0.763441	212	362.5	92			KLF4	-1
staurosporine	1.02151	1.53763	0.763441	212	362.5	92			KLF4_G	-1
tanespimycin	1.05914	1.65054	0.763441	321	430	92			LDLR_G	-1
ciclosporin	0.951613	1.3172	0.768817	57.5	172	101.5			LHX3	-1
ergocalciferol	0.967742	1.36559	0.768817	90	217.5	101.5			LHX3_G	-1
metrifonate	0.978495	1.39785	0.768817	112.5	245.5	101.5			LSM7_G	-1
aminophylline	0.994624	1.44624	0.768817	148	286.5	101.5			MAP2K1	-1
benzylpenicillin	1	1.46237	0.768817	162.5	298	101.5			MAP2K2	-1
levodopa	1.00538	1.47849	0.768817	175.5	309	101.5			MAP2K3	-1
pirinixic acid	1.02688	1.54301	0.768817	227	367.5	101.5			MAP2K4	-1
clenbuterol	1.03226	1.55914	0.768817	244.5	371.5	101.5			MAP2K7	-1
dicloxacillin	1.03763	1.57527	0.768817	267.5	383	101.5			MAP4_G	-1
pyridoxine	1.04839	1.60753	0.768817	291.5	402.5	101.5			MAPK8	-1
dimethyloxalylglycine	0.962366	1.33871	0.774194	78.5	195.5	111			MAPKAPK2	-1
niclosamide	0.962366	1.33871	0.774194	78.5	195.5	111			MAX	-1
domperidone	0.994624	1.43548	0.774194	148	276.5	111			MEF2A	-1
tranylcypromine	0.994624	1.43548	0.774194	148	276.5	111			MTHFR_G	-1
carmustine	1	1.45161	0.774194	162.5	291	111			MYC	-1
2-deoxy-d-glucose	1.02151	1.51613	0.774194	212	339	111			MYCN	-1
serotonin	1.02688	1.53226	0.774194	227	357.5	111			MYCN_G	-1
ebselen	1.06452	1.64516	0.774194	338.5	426	111			NANOG	-1
arachidonyltrifluoromethane	1.08065	1.69355	0.774194	374	446	111			NANOG_G	-1
terbutaline	0.978495	1.37634	0.77957	112.5	228.5	121			NBN	-1
fisetin	1.01075	1.47312	0.77957	188.5	304	121			NFE2L1	-1
adenosine phosphate	1.01613	1.48925	0.77957	199.5	314	121			NFE2L1_G	-1
phenelzine	1.02151	1.50538	0.77957	212	330.5	121			NFYA	-1
dizocilpine	1.03226	1.53763	0.77957	244.5	362.5	121			NIPBL_G	-1
butein	1.04839	1.58602	0.77957	291.5	388	121			NOBOX	-1
dopamine	1.05376	1.60215	0.77957	305.5	398	121			NOBOX_G	-1
terfenadine	1.05914	1.61828	0.77957	321	408	121			NR1I2	-1
trapidil	1.06989	1.65054	0.77957	352.5	430	121			NR1I2_G	-1
menadione	1.09677	1.73118	0.77957	405	458.5	121			NR4A2	-1
bucladesine	1.12366	1.81183	0.77957	430.5	466	121			NUP210_G	-1
boldine	0.924731	1.2043	0.784946	38.5	77.5	132.5			PARG_G	-1
metyrapone	0.978495	1.36559	0.784946	112.5	217.5	132.5			PAX2	-1
dexverapamil	1	1.43011	0.784946	162.5	270	132.5			PAX2_G	-1
puromycin	1	1.43011	0.784946	162.5	270	132.5			PAX5	-1
prednisolone	1.00806	1.45833	0.784946	181	295	132.5			PAX5_G	-1
monensin	1.02151	1.49462	0.784946	212	317	132.5			PBX1	-1
fluocinonide	1.03226	1.52688	0.784946	244.5	351.5	132.5			PKN1_G	-1
orlistat	1.03226	1.52688	0.784946	244.5	351.5	132.5			PLA2G12A_G	-1
vidarabine	1.03763	1.54301	0.784946	267.5	367.5	132.5			PPFIA1_G	-1
sb-203580	1.06452	1.62366	0.784946	338.5	410.5	132.5			PPM1F_G	-1
dacarbazine	1.07527	1.65591	0.784946	363	432	132.5			PSMD1_G	-1
cytochalasin b	1.09677	1.72043	0.784946	405	454.5	132.5			PURA_G	-1
methapyrilene	0.967742	1.32258	0.790323	90	178	143			RAB27A_G	-1
beclometasone	1.01075	1.45161	0.790323	188.5	291	143			RAD21	-1
prasterone	1.02688	1.5	0.790323	227	324	143			RB1	-1
(+)-isoprenaline	1.03226	1.51613	0.790323	244.5	339	143			REL	-1
oligomycin	1.03763	1.53226	0.790323	267.5	357.5	143			REST	-1
tretinoin	1.05376	1.58065	0.790323	305.5	385	143			REST_G	-1
nitrendipine	1.05914	1.59677	0.790323	321	396	143			RNMT_G	-1
cicloheximide	1.06452	1.6129	0.790323	338.5	406	143			RORC	-1
clotrimazole	1.07527	1.64516	0.790323	363	426	143			RORC_G	-1
h-89	0.983871	1.36022	0.795699	124.5	210.5	152			RXRA	-1
prenylamine	1.00269	1.41532	0.795699	170	259	152			SLC19A1_G	-1
exisulind	1.03763	1.52151	0.795699	267.5	344.5	152			SMC3	-1
nifuroxazide	1.04301	1.53763	0.795699	281.5	362.5	152			SOX2	-1
fasudil	1.05376	1.56989	0.795699	305.5	378.5	152			SOX2_G	-1
noretynodrel	1.05376	1.56989	0.795699	305.5	378.5	152			SP1	-1
folic acid	1.06452	1.60215	0.795699	338.5	398	152			SP1_G	-1
bezafibrate	1.08602	1.66667	0.795699	386	436.5	152			SP2_G	-1
withaferin a	1.08602	1.66667	0.795699	386	436.5	152			SPIB	-1
naringin	0.967742	1.30914	0.801075	90	167	161.5			SPIB_G	-1
flucytosine	0.978495	1.33333	0.801075	112.5	188	161.5			SREBF2	-1
sulpiride	1.04301	1.52688	0.801075	281.5	351.5	161.5			SRF	-1
thioridazine	1.05376	1.55914	0.801075	305.5	371.5	161.5			STAT1	-1
ms-275	1.05914	1.57527	0.801075	321	383	161.5			TAF1	-1
camptothecin	1.06989	1.60753	0.801075	352.5	402.5	161.5			TAL1	-1
dinoprost	1.06989	1.60753	0.801075	352.5	402.5	161.5			TAL1_G	-1
geldanamycin	1.06989	1.60753	0.801075	352.5	402.5	161.5			TCF12	-1
rotenone	1.07527	1.62366	0.801075	363	410.5	161.5			TFAP2A	-1
albendazole	1.08065	1.63978	0.801075	374	421	161.5			TFAP2A_G	-1
cyclic adenosine monophosphate	0.978495	1.32258	0.806452	112.5	178	173			TFDP1	-1
rifabutin	1	1.3871	0.806452	162.5	236.5	173			TGFB2_G	-1
dienestrol	1.01075	1.41935	0.806452	188.5	260.5	173			TNFRSF8_G	-1
glipizide	1.03763	1.5	0.806452	267.5	324	173			TOE1_G	-1
perhexiline	1.03763	1.5	0.806452	267.5	324	173			TRIM25_G	-1
quercetin	1.03763	1.5	0.806452	267.5	324	173			TRIM28	-1
digoxin	1.04301	1.51613	0.806452	281.5	339	173			TROVE2_G	-1
trifluoperazine	1.05914	1.56452	0.806452	321	374	173			TTLL12_G	-1
mesalazine	1.08602	1.64516	0.806452	386	426	173			UBE2G2_G	-1
tiratricol	1.08602	1.64516	0.806452	386	426	173			USF1	-1
cyproheptadine	1.0914	1.66129	0.806452	397	433.5	173			USF1_G	-1
econazole	1.0914	1.66129	0.806452	397	433.5	173			USF2_G	-1
gentamicin	1.09677	1.67742	0.806452	405	441.5	173			VRK2_G	-1
phentolamine	0.946237	1.21505	0.811828	52.5	89.5	182.5			YWHAE_G	-1
rolipram	1.03763	1.48925	0.811828	267.5	314	182.5			ZFP36	-1
clorgiline	1.05376	1.53763	0.811828	305.5	362.5	182.5			ZNF143	-1
sertaconazole	1.06452	1.56989	0.811828	338.5	378.5	182.5			ZNF143_G	-1
trolox c	1.06452	1.56989	0.811828	338.5	378.5	182.5			ZNF263	-1
rottlerin	1.14516	1.81183	0.811828	448	466	182.5			ZNF34_G	-1
phenyl biguanide	0.951613	1.22043	0.817204	57.5	95.5	189				186
dydrogesterone	1	1.36559	0.817204	162.5	217.5	189
digoxigenin	1.02688	1.44624	0.817204	227	286.5	189
hesperetin	1.04839	1.51075	0.817204	291.5	334.5	189
fluorometholone	1.05914	1.54301	0.817204	321	367.5	189
glimepiride	1.07527	1.5914	0.817204	363	392.5	189
sb-202190	1.11828	1.72043	0.817204	424	454.5	189
rilmenidine	1.05914	1.53226	0.822581	321	357.5	193
nu-1025	0.962366	1.23118	0.827957	78.5	103	198.5
acacetin	0.973118	1.26344	0.827957	101.5	128.5	198.5
ethisterone	0.983871	1.2957	0.827957	124.5	153	198.5
dinoprostone	1.05914	1.52151	0.827957	321	344.5	198.5
copper sulfate	1.08065	1.58602	0.827957	374	388	198.5
norethisterone	1.08602	1.60215	0.827957	386	398	198.5
cortisone	1.0914	1.61828	0.827957	397	408	198.5
suloctidil	1.1129	1.6828	0.827957	420	444	198.5
etacrynic acid	1.15591	1.81183	0.827957	456	466	198.5
daunorubicin	1.16129	1.82796	0.827957	459	469	198.5
danazol	0.930108	1.12366	0.833333	41.5	27	206.5
mebendazole	1.0914	1.60753	0.833333	397	402.5	206.5
luteolin	1.10215	1.63978	0.833333	411.5	421	206.5
ttnpb	1.14516	1.76882	0.833333	448	462	206.5
tyrphostin ag-1478	1.16667	1.83333	0.833333	461.5	470	206.5
ly-294002	1.17742	1.86559	0.833333	465.5	471	206.5
cinchocaine	1.03763	1.43548	0.83871	267.5	276.5	214.5
fipexide	1.03763	1.43548	0.83871	267.5	276.5	214.5
colecalciferol	1.11828	1.67742	0.83871	424	441.5	214.5
6-bromoindirubin-3'-oxime	1.12366	1.69355	0.83871	430.5	446	214.5
alsterpaullone	1.12366	1.69355	0.83871	430.5	446	214.5
mifepristone	1.12903	1.70968	0.83871	436.5	450	214.5
rimexolone	1.13441	1.72581	0.83871	440.5	456.5	214.5
scriptaid	1.14516	1.75806	0.83871	448	461	214.5
loxapine	1.18817	1.8871	0.83871	470	472	214.5
pentoxifylline	1.21505	1.96774	0.83871	472	473	214.5
pentetic acid	0.983871	1.26344	0.844086	124.5	128.5	223.5
lycorine	1.03226	1.4086	0.844086	244.5	252.5	223.5
securinine	1.03226	1.4086	0.844086	244.5	252.5	223.5
fenbendazole	1.06989	1.52151	0.844086	352.5	344.5	223.5
emetine	1.11828	1.66667	0.844086	424	436.5	223.5
fludroxycortide	1.12903	1.69892	0.844086	436.5	448	223.5
arecoline	1.13441	1.71505	0.844086	440.5	452.5	223.5
trichostatin a	1.16129	1.7957	0.844086	459	463.5	223.5
digitoxigenin	1.04839	1.44624	0.849462	291.5	286.5	231
tubocurarine chloride	1.05914	1.47849	0.849462	321	309	231
acepromazine	1.07527	1.52688	0.849462	363	351.5	231
ursolic acid	1.07527	1.52688	0.849462	363	351.5	231
proadifen	1.09677	1.5914	0.849462	405	392.5	231
esculetin	1.10215	1.60753	0.849462	411.5	402.5	231
exemestane	1.12366	1.67204	0.849462	430.5	439	231
nabumetone	0.897849	0.983871	0.854839	21.5	4	238.5
flurbiprofen	0.962366	1.17742	0.854839	78.5	60	238.5
nomegestrol	0.973118	1.20968	0.854839	101.5	83	238.5
n-acetyl-l-aspartic acid	1.00538	1.30645	0.854839	175.5	164	238.5
quinpirole	1.00538	1.30645	0.854839	175.5	164	238.5
mg-132	1.0914	1.56452	0.854839	397	374	238.5
pararosaniline	1.11828	1.64516	0.854839	424	426	238.5
harman	1.13978	1.70968	0.854839	443.5	450	238.5
mefenamic acid	0.887097	0.94086	0.860215	18	1	248.5
naloxone	0.973118	1.19892	0.860215	101.5	72.5	248.5
dexamethasone	0.983871	1.23118	0.860215	124.5	103	248.5
terazosin	1.01075	1.31183	0.860215	188.5	168.5	248.5
coralyne	1.04839	1.42473	0.860215	291.5	264	248.5
ciclopirox	1.05376	1.44086	0.860215	305.5	282.5	248.5
ribostamycin	1.06452	1.47312	0.860215	338.5	304	248.5
sulfabenzamide	1.06989	1.48925	0.860215	352.5	314	248.5
spaglumic acid	1.07527	1.50538	0.860215	363	330.5	248.5
estradiol	1.08065	1.52151	0.860215	374	344.5	248.5
idazoxan	1.11828	1.63441	0.860215	424	416.5	248.5
artemisinin	1.15054	1.73118	0.860215	453	458.5	248.5
nalbuphine	0.962366	1.15591	0.865591	78.5	45	258.5
thalidomide	0.983871	1.22043	0.865591	124.5	95.5	258.5
riboflavin	1.01613	1.3172	0.865591	199.5	172	258.5
carbenoxolone	1.02151	1.33333	0.865591	212	188	258.5
fusidic acid	1.03226	1.36559	0.865591	244.5	217.5	258.5
pepstatin	1.06452	1.46237	0.865591	338.5	298	258.5
abamectin	1.08065	1.51075	0.865591	374	334.5	258.5
tetrandrine	1.12366	1.63978	0.865591	430.5	421	258.5
phenacetin	0.903226	0.967742	0.870968	24	3	267
clindamycin	0.956989	1.12903	0.870968	66	31	267
troglitazone	0.983871	1.20968	0.870968	124.5	83	267
desoxycortone	1.01075	1.29032	0.870968	188.5	145.5	267
spectinomycin	1.04301	1.3871	0.870968	281.5	236.5	267
propylthiouracil	1.04839	1.40323	0.870968	291.5	248.5	267
tolazoline	1.06989	1.46535	0.870968	352.5	301	267
pentetrazol	1.08065	1.5	0.870968	374	324	267
cefalotin	1.13978	1.67742	0.870968	443.5	441.5	267
mephenytoin	0.930108	1.03763	0.876344	41.5	8	277
tacrolimus	0.94086	1.06989	0.876344	48	13	277
chlorambucil	0.946237	1.08602	0.876344	52.5	16	277
betahistine	0.956989	1.11828	0.876344	66	24	277
propranolol	0.967742	1.15054	0.876344	90	41	277
betamethasone	0.973118	1.16667	0.876344	101.5	50	277
palmatine	1.03763	1.36022	0.876344	267.5	210.5	277
pregnenolone	1.03763	1.36022	0.876344	267.5	210.5	277
alexidine	1.05914	1.42473	0.876344	321	264	277
blebbistatin	1.15591	1.71505	0.876344	456	452.5	277
prednisone	1.16667	1.74731	0.876344	461.5	460	277
roxithromycin	0.983871	1.18817	0.88172	124.5	66.5	286.5
dapsone	0.989247	1.2043	0.88172	136	77.5	286.5
clofibrate	0.994624	1.22043	0.88172	148	95.5	286.5
bufexamac	1.06452	1.43011	0.88172	338.5	270	286.5
tolbutamide	1.06452	1.43011	0.88172	338.5	270	286.5
fluspirilene	1.06452	1.43817	0.88172	338.5	280	286.5
gossypol	1.08602	1.49462	0.88172	386	317	286.5
pentoxyverine	1.11022	1.57124	0.88172	418	381	286.5
haloperidol	0.94086	1.04839	0.887097	48	12	295.5
paclitaxel	0.956989	1.09677	0.887097	66	20	295.5
citalopram	0.959677	1.10887	0.887097	72	22	295.5
raloxifene	0.962366	1.1129	0.887097	78.5	23	295.5
spironolactone	0.967742	1.12903	0.887097	90	31	295.5
ribavirin	0.973118	1.14516	0.887097	101.5	36.5	295.5
capsaicin	0.978495	1.16129	0.887097	112.5	47.5	295.5
sc-560	1.05376	1.3871	0.887097	305.5	236.5	295.5
triamcinolone	1.06989	1.43548	0.887097	352.5	276.5	295.5
vitexin	1.19892	1.82258	0.887097	471	468	295.5
sulfadiazine	0.962366	1.10484	0.892473	78.5	21	307.5
methylprednisolone	0.994624	1.19892	0.892473	148	72.5	307.5
bepridil	1	1.21505	0.892473	162.5	89.5	307.5
praziquantel	1	1.21505	0.892473	162.5	89.5	307.5
topiramate	1	1.21505	0.892473	162.5	89.5	307.5
minoxidil	1.02151	1.27957	0.892473	212	140	307.5
trifluridine	1.04839	1.36022	0.892473	291.5	210.5	307.5
tranexamic acid	1.05914	1.39247	0.892473	321	242	307.5
picrotoxinin	1.07527	1.44086	0.892473	363	282.5	307.5
benserazide	1.08602	1.47312	0.892473	386	304	307.5
y-27632	1.10215	1.52151	0.892473	411.5	344.5	307.5
halcinonide	1.10753	1.53763	0.892473	416	362.5	307.5
denatonium benzoate	1.12366	1.58602	0.892473	430.5	388	307.5
triflupromazine	1.14516	1.65054	0.892473	448	430	307.5
sotalol	0.913978	0.946237	0.897849	28.5	2	322
mexiletine	0.946237	1.04301	0.897849	52.5	10.5	322
deferoxamine	0.989247	1.17204	0.897849	136	54.5	322
colchicine	0.994624	1.18817	0.897849	148	66.5	322
desipramine	1	1.2043	0.897849	162.5	77.5	322
pergolide	1.00538	1.22043	0.897849	175.5	95.5	322
bupivacaine	1.01075	1.23656	0.897849	188.5	106.5	322
bupropion	1.02151	1.26882	0.897849	212	132	322
carbamazepine	1.03226	1.30108	0.897849	244.5	159.5	322
decitabine	1.03763	1.3172	0.897849	267.5	172	322
etamivan	1.04839	1.34946	0.897849	291.5	203.5	322
scopolamine	1.07527	1.43011	0.897849	363	270	322
etidronic acid	1.08602	1.46237	0.897849	386	298	322
alpha-ergocryptine	1.14516	1.63978	0.897849	448	421	322
ursodeoxycholic acid	1.14516	1.63978	0.897849	448	421	322
hydralazine	0.962366	1.08065	0.903226	78.5	14	339
hydrochlorothiazide	0.994624	1.17742	0.903226	148	60	339
celecoxib	1.02151	1.25806	0.903226	212	125.5	339
clonidine	1.02151	1.25806	0.903226	212	125.5	339
doxycycline	1.02151	1.25806	0.903226	212	125.5	339
furazolidone	1.02688	1.27419	0.903226	227	135.5	339
isotretinoin	1.02688	1.27419	0.903226	227	135.5	339
tolfenamic acid	1.03226	1.29032	0.903226	244.5	145.5	339
ifenprodil	1.03763	1.30645	0.903226	267.5	164	339
mitoxantrone	1.04301	1.32258	0.903226	281.5	178	339
primaquine	1.04301	1.32258	0.903226	281.5	178	339
acebutolol	1.06452	1.3871	0.903226	338.5	236.5	339
chlortalidone	1.08602	1.45161	0.903226	386	291	339
gliquidone	1.09677	1.48387	0.903226	405	312	339
cantharidin	1.10215	1.5	0.903226	411.5	324	339
lynestrenol	1.10215	1.5	0.903226	411.5	324	339
flufenamic acid	1.10753	1.51613	0.903226	416	339	339
pargyline	1.12366	1.5672	0.903226	430.5	376	339
sulconazole	1.17742	1.72581	0.903226	465.5	456.5	339
phenformin	0.94086	1.00538	0.908602	48	6	358.5
risperidone	0.951613	1.03763	0.908602	57.5	8	358.5
miconazole	0.989247	1.15054	0.908602	136	41	358.5
ticlopidine	0.989247	1.15054	0.908602	136	41	358.5
erythromycin	0.994624	1.16667	0.908602	148	50	358.5
procarbazine	1	1.1828	0.908602	162.5	64	358.5
verapamil	1	1.1828	0.908602	162.5	64	358.5
imipramine	1.00538	1.19892	0.908602	175.5	72.5	358.5
simvastatin	1.00538	1.19892	0.908602	175.5	72.5	358.5
imatinib	1.01075	1.21505	0.908602	188.5	89.5	358.5
ampicillin	1.02151	1.24731	0.908602	212	115	358.5
chlorpropamide	1.02151	1.24731	0.908602	212	115	358.5
baclofen	1.03226	1.27957	0.908602	244.5	140	358.5
clomipramine	1.03495	1.29435	0.908602	256	148	358.5
diltiazem	1.03763	1.2957	0.908602	267.5	153	358.5
propafenone	1.03763	1.2957	0.908602	267.5	153	358.5
sulfacetamide	1.03763	1.2957	0.908602	267.5	153	358.5
iloprost	1.05376	1.34409	0.908602	305.5	200.5	358.5
scopoletin	1.12366	1.55376	0.908602	430.5	370	358.5
ioversol	1.14516	1.61828	0.908602	448	408	358.5
azathioprine	0.973118	1.0914	0.913978	101.5	18.5	377.5
sulfanilamide	0.983871	1.12366	0.913978	124.5	27	377.5
azacitidine	0.994624	1.15591	0.913978	148	45	377.5
amantadine	1	1.17204	0.913978	162.5	54.5	377.5
diflunisal	1	1.17204	0.913978	162.5	54.5	377.5
fenofibrate	1.01613	1.22043	0.913978	199.5	95.5	377.5
amitriptyline	1.02151	1.23656	0.913978	212	106.5	377.5
etoposide	1.02688	1.25269	0.913978	227	121	377.5
mercaptopurine	1.02688	1.25269	0.913978	227	121	377.5
fluoxetine	1.03226	1.26882	0.913978	244.5	132	377.5
fluvastatin	1.03226	1.26882	0.913978	244.5	132	377.5
disopyramide	1.05376	1.33333	0.913978	305.5	188	377.5
nifedipine	1.05914	1.34946	0.913978	321	203.5	377.5
vinblastine	1.05914	1.34946	0.913978	321	203.5	377.5
bicuculline	1.06452	1.36559	0.913978	338.5	217.5	377.5
clozapine	1.06452	1.36559	0.913978	338.5	217.5	377.5
gly-his-lys	1.06989	1.38172	0.913978	352.5	231.5	377.5
gw-8510	1.13441	1.58333	0.913978	440.5	386	377.5
amoxicillin	0.994624	1.14516	0.919355	148	36.5	394
benzocaine	0.994624	1.14516	0.919355	148	36.5	394
chloroquine	0.994624	1.14516	0.919355	148	36.5	394
megestrol	1.01075	1.19355	0.919355	188.5	68.5	394
acenocoumarol	1.01613	1.20968	0.919355	199.5	83	394
mecamylamine	1.02151	1.22581	0.919355	212	100	394
nalidixic acid	1.02151	1.22581	0.919355	212	100	394
acetazolamide	1.02688	1.24194	0.919355	227	110	394
ifosfamide	1.04839	1.30645	0.919355	291.5	164	394
nilutamide	1.05914	1.33871	0.919355	321	195.5	394
progesterone	1.05914	1.33871	0.919355	321	195.5	394
chlorpromazine	1.06452	1.35484	0.919355	338.5	206.5	394
aceclofenac	1.1129	1.5	0.919355	420	324	394
fusaric acid	1.15591	1.62903	0.919355	456	413	394
terconazole	1.1828	1.70968	0.919355	468	450	394
dihydroergotamine	0.962366	1.03763	0.924731	78.5	8	406.5
lansoprazole	0.994624	1.13441	0.924731	148	33	406.5
amphotericin b	1.03226	1.24731	0.924731	244.5	115	406.5
diphenhydramine	1.03226	1.24731	0.924731	244.5	115	406.5
glafenine	1.03226	1.24731	0.924731	244.5	115	406.5
sulfasalazine	1.03226	1.24731	0.924731	244.5	115	406.5
clofazimine	1.04839	1.2957	0.924731	291.5	153	406.5
famotidine	1.04839	1.2957	0.924731	291.5	153	406.5
cephaeline	1.16129	1.63441	0.924731	459	416.5	406.5
cefixime	1.17204	1.66667	0.924731	463.5	436.5	406.5
pyrimethamine	0.967742	1.04301	0.930108	90	10.5	420
gliclazide	0.983871	1.0914	0.930108	124.5	18.5	420
benzbromarone	1.00538	1.15591	0.930108	175.5	45	420
chlorhexidine	1.01075	1.17204	0.930108	188.5	54.5	420
nicergoline	1.01075	1.17204	0.930108	188.5	54.5	420
procainamide	1.01075	1.17204	0.930108	188.5	54.5	420
bumetanide	1.02151	1.2043	0.930108	212	77.5	420
naproxen	1.02688	1.22043	0.930108	227	95.5	420
hydrocortisone	1.03226	1.23656	0.930108	244.5	106.5	420
nomifensine	1.03226	1.23656	0.930108	244.5	106.5	420
dipyridamole	1.06452	1.33333	0.930108	338.5	188	420
solasodine	1.0914	1.41398	0.930108	397	257	420
prazosin	1.1129	1.47849	0.930108	420	309	420
ciprofibrate	1.12903	1.52688	0.930108	436.5	351.5	420
h-7	1.12903	1.52688	0.930108	436.5	351.5	420
3-nitropropionic acid	1.15054	1.5914	0.930108	453	392.5	420
betulin	1.15054	1.5914	0.930108	453	392.5	420
trazodone	1.01075	1.16129	0.935484	188.5	47.5	434.5
metoprolol	1.01613	1.17742	0.935484	199.5	60	434.5
gefitinib	1.02688	1.20968	0.935484	227	83	434.5
leflunomide	1.02688	1.20968	0.935484	227	83	434.5
tetracaine	1.03763	1.24194	0.935484	267.5	110	434.5
cefotiam	1.08065	1.37097	0.935484	374	224	434.5
ketorolac	1.08065	1.37097	0.935484	374	224	434.5
rofecoxib	1.08602	1.3871	0.935484	386	236.5	434.5
sulfadoxine	1.08602	1.3871	0.935484	386	236.5	434.5
niflumic acid	1.0914	1.40323	0.935484	397	248.5	434.5
metronidazole	1.13441	1.53226	0.935484	440.5	357.5	434.5
piperine	1.1828	1.67742	0.935484	468	441.5	434.5
omeprazole	0.956989	0.989247	0.94086	66	5	446.5
flutamide	1.01613	1.16667	0.94086	199.5	50	446.5
cefazolin	1.03226	1.21505	0.94086	244.5	89.5	446.5
diazoxide	1.03763	1.23118	0.94086	267.5	103	446.5
sirolimus	1.05376	1.27957	0.94086	305.5	140	446.5
sulfamethoxypyridazine	1.05376	1.27957	0.94086	305.5	140	446.5
zomepirac	1.05376	1.27957	0.94086	305.5	140	446.5
labetalol	1.05914	1.2957	0.94086	321	153	446.5
propofol	1.05914	1.2957	0.94086	321	153	446.5
aminoglutethimide	1.0914	1.39247	0.94086	397	242	446.5
alpha-estradiol	1.17204	1.63441	0.94086	463.5	416.5	446.5
cefotaxime	1.22581	1.7957	0.94086	473	463.5	446.5
pentamidine	1.04839	1.25269	0.946237	291.5	121	454
ramipril	1.04839	1.25269	0.946237	291.5	121	454
mefloquine	1.08602	1.36559	0.946237	386	217.5	454
paroxetine	1.03763	1.20968	0.951613	267.5	83	457.5
pioglitazone	1.05376	1.25806	0.951613	305.5	125.5	457.5
dobutamine	1.06452	1.29032	0.951613	338.5	145.5	457.5
cimetidine	1.07527	1.32258	0.951613	363	178	457.5
ciprofloxacin	1.06452	1.27957	0.956989	338.5	140	462.5
metformin	1.06989	1.2957	0.956989	352.5	153	462.5
rifampicin	1.08065	1.32796	0.956989	374	183	462.5
methotrexate	1.09677	1.37634	0.956989	405	228.5	462.5
sc-58125	1.10753	1.4086	0.956989	416	252.5	462.5
tyrphostin ag-825	1.1828	1.63441	0.956989	468	416.5	462.5
levamisole	1.07527	1.30108	0.962366	363	159.5	467.5
nimesulide	1.08065	1.3172	0.962366	374	172	467.5
primidone	1.08065	1.3172	0.962366	374	172	467.5
riluzole	1.08602	1.33333	0.962366	386	188	467.5
captopril	1.03763	1.17742	0.967742	267.5	60	470.5
gabapentin	1.0914	1.33871	0.967742	397	195.5	470.5
thiocolchicoside	1.09677	1.33333	0.978495	405	188	472.5
ranitidine	1.10215	1.34946	0.978495	411.5	203.5	472.5
Average	1.02655	1.39749	0.841119	237	237	237
Median	1.03226	1.3871	0.854839	244.5	236.5	238.5

## Sheet: All scores
Drugs Distances	HAM-LT	HAM-LT-ET	PBMC	HAM-LT	HAM-ET
	Squares	Squares	Squares	Squares	Squares
fenofibrate	0.966667	0.976	1.22043	1.5	1.5		1.5
dihydroergotamine	0.966667	0.976	1.03763	1.5	1.5		1.5
cotinine	0.991667	0.992	NA	5	3.5		4.25
simvastatin	1	1.04	1.19892	6.5	8.5		7.5
amantadine	1.00833	1.024	1.17204	8.5	7		7.75
mephenytoin	1.04167	0.992	1.03763	12	3.5		7.75
mefloquine	0.983333	1.088	1.36559	3.5	14		8.75
bepridil	1.03333	1.04	1.21505	11	8.5		9.75
sotalol	1.00833	1.088	0.946237	8.5	14		11.25
ifosfamide	1.05	1.056	1.30645	13	10		11.5
azathioprine	1.025	1.088	1.0914	10	14		12
pyridoxine	0.983333	1.128	1.60753	3.5	22		12.75
metoprolol	1.10833	1.008	1.17742	19.5	6		12.75
terazosin	1	1.128	1.31183	6.5	22		14.25
clomipramine	1.12083	0.994	1.29435	25	5		15
mecamylamine	1.11667	1.088	1.22581	22.5	14		18.25
troglitazone	1.09167	1.112	1.20968	18	20		19
raloxifene	1.08333	1.128	1.1129	16	22		19
iloprost	1.125	1.088	1.34409	26.5	14		20.25
pergolide	1.11667	1.096	1.22043	22.5	18.5		20.5
captopril	1.11667	1.096	1.17742	22.5	18.5		20.5
mometasone	1.08333	1.144	1.19355	16	27		21.5
ticlopidine	1.14167	1.088	1.15054	29.5	14		21.75
cimetidine	1.08333	1.16	1.32258	16	30.5		23.25
tacrolimus	1.11667	1.136	1.06989	22.5	24.5		23.5
omeprazole	1.05833	1.176	0.989247	14	33		23.5
deferoxamine	1.125	1.152	1.17204	26.5	29		27.75
lansoprazole	1.15833	1.136	1.13441	32.5	24.5		28.5
etamivan	1.10833	1.2	1.34946	19.5	41.5		30.5
sirolimus	1.13333	1.192	1.27957	28	37.5		32.75
thalidomide	1.14167	1.2	1.22043	29.5	41.5		35.5
levamisole	1.16667	1.184	1.30108	36	35.5		35.75
chlorambucil	1.18333	1.176	1.08602	41	33		37
nabumetone	1.175	1.2	0.983871	38.5	41.5		40
risperidone	1.18333	1.2	1.03763	41	41.5		41.25
tetracaine	1.18333	1.2	1.24194	41	41.5		41.25
amoxicillin	1.15833	1.224	1.14516	32.5	55		43.75
miconazole	1.16667	1.224	1.15054	36	55		45.5
securinine	1.19167	1.216	1.4086	46	49		47.5
trifluoperazine	1.25	1.088	1.56452	85.5	14		49.75
naloxone	1.225	1.16	1.19892	71	30.5		50.75
metronidazole	1.21667	1.2	1.53226	64	41.5		52.75
nomegestrol	1.20833	1.216	1.20968	58	49		53.5
labetalol	1.2	1.224	1.2957	52	55		53.5
diphenhydramine	1.20833	1.216	1.24731	58	49		53.5
spectinomycin	1.19167	1.232	1.3871	46	62.5		54.25
pyrimethamine	1.19167	1.232	1.04301	46	62.5		54.25
pentamidine	1.20833	1.224	1.25269	58	55		56.5
nicergoline	1.19167	1.24	1.17204	46	68		57
acebutolol	1.15833	1.264	1.3871	32.5	82		57.25
isotretinoin	1.225	1.208	1.27419	71	46.5		58.75
gliclazide	1.19167	1.248	1.0914	46	72.5		59.25
hydralazine	1.21667	1.224	1.08065	64	55		59.5
pioglitazone	1.20833	1.232	1.25806	58	62.5		60.25
erythromycin	1.22917	1.204	1.16667	76	45		60.5
mexiletine	1.25833	1.176	1.04301	88.5	33		60.75
nimodipine	1.19167	1.256	1.46237	46	77		61.5
glafenine	1.225	1.224	1.24731	71	55		63
diflunisal	1.15833	1.288	1.17204	32.5	96		64.25
spaglumic acid	1.28333	1.144	1.50538	104	27		65.5
betamethasone	1.20833	1.256	1.16667	58	77		67.5
fluvastatin	1.2	1.272	1.26882	52	86.5		69.25
topiramate	1.2	1.272	1.21505	52	86.5		69.25
ranitidine	1.225	1.24	1.34946	71	68		69.5
triamcinolone	1.21667	1.256	1.43548	64	77		70.5
haloperidol	1.175	1.296	1.04839	38.5	103		70.75
ketorolac	1.275	1.208	1.37097	98	46.5		72.25
niflumic acid	1.16667	1.304	1.40323	36	109		72.5
clofazimine	1.23333	1.24	1.2957	78.5	68		73.25
sb-203580	1.26667	1.224	1.62366	92.5	55		73.75
gefitinib	1.225	1.256	1.20968	71	77		74
nomifensine	1.29167	1.192	1.23656	111	37.5		74.25
sc-58125	1.24167	1.24	1.4086	82.5	68		75.25
aminoglutethimide	1.21667	1.272	1.39247	64	86.5		75.25
zomepirac	1.20833	1.288	1.27957	58	96		77
betahistine	1.23333	1.256	1.11828	78.5	77		77.75
dacarbazine	1.225	1.272	1.65591	71	86.5		78.75
gly-his-lys	1.23333	1.264	1.38172	78.5	82		80.25
chloroquine	1.2	1.312	1.14516	52	115		83.5
n-acetyl-l-aspartic acid	1.275	1.248	1.30645	98	72.5		85.25
sulfamethoxypyridazine	1.29167	1.232	1.27957	111	62.5		86.75
chlorpromazine	1.225	1.296	1.35484	71	103		87
sulfadiazine	1.28958	1.242	1.10484	107	71		89
diazoxide	1.20833	1.32	1.23118	58	121		89.5
ribavirin	1.34167	1.144	1.14516	152.5	27		89.75
imipramine	1.225	1.304	1.19892	71	109		90
etacrynic acid	1.19167	1.336	1.81183	46	135		90.5
dapsone	1.30833	1.224	1.2043	126	55		90.5
propafenone	1.3	1.232	1.2957	119.5	62.5		91
mefenamic acid	1.26667	1.288	0.94086	92.5	96		94.25
primidone	1.25	1.296	1.3172	85.5	103		94.25
ciprofloxacin	1.225	1.32	1.27957	71	121		96
alvespimycin	1.23333	1.312	1.54301	78.5	115		96.75
3-nitropropionic acid	1.26667	1.296	1.5914	92.5	103		97.75
paroxetine	1.29167	1.28	1.20968	111	91		101
chlorhexidine	1.28333	1.296	1.17204	104	103		103.5
mitoxantrone	1.3	1.28	1.32258	119.5	91		105.25
tioguanine	1.30833	1.272	1.43011	126	86.5		106.25
amphotericin b	1.275	1.312	1.24731	98	115		106.5
sulfasalazine	1.35	1.224	1.24731	158.5	55		106.75
phenformin	1.34167	1.232	1.00538	152.5	62.5		107.5
metyrapone	1.2	1.384	1.36559	52	163.5		107.75
benzocaine	1.24167	1.336	1.14516	82.5	135		108.75
nimesulide	1.26667	1.328	1.3172	92.5	126.5		109.5
cefazolin	1.29167	1.304	1.21505	111	109		110
riluzole	1.29167	1.304	1.33333	111	109		110
2-deoxy-d-glucose	1.33333	1.256	1.51613	145.5	77		111.25
doxycycline	1.25833	1.336	1.25806	88.5	135		111.75
propranolol	1.25833	1.336	1.15054	88.5	135		111.75
flutamide	1.275	1.328	1.16667	98	126.5		112.25
prazosin	1.24167	1.344	1.47849	82.5	142.5		112.5
nu-1025	1.33333	1.272	1.23118	145.5	86.5		116
disopyramide	1.24167	1.36	1.33333	82.5	150		116.25
troleandomycin	1.325	1.288	1.22581	137	96		116.5
nalbuphine	1.33333	1.28	1.15591	145.5	91		118.25
procarbazine	1.28333	1.336	1.1828	104	135		119.5
ramipril	1.28333	1.336	1.25269	104	135		119.5
dexamethasone	1.275	1.344	1.23118	98	142.5		120.25
imatinib	1.3	1.32	1.21505	119.5	121		120.25
rifampicin	1.33333	1.288	1.32796	145.5	96		120.75
flufenamic acid	1.375	1.24	1.51613	177.5	68		122.75
artemisinin	1.21667	1.408	1.73118	64	182		123
bupropion	1.425	1.184	1.26882	210.5	35.5		123
clonidine	1.31667	1.312	1.25806	131	115		123
primaquine	1.31667	1.312	1.32258	131	115		123
bumetanide	1.325	1.304	1.2043	137	109		123
propofol	1.25833	1.376	1.2957	88.5	158.5		123.5
acepromazine	1.33333	1.296	1.52688	145.5	103		124.25
myricetin	1.325	1.312	1.30645	137	115		126
capsaicin	1.30833	1.328	1.16129	126	126.5		126.25
sulconazole	1.3	1.336	1.72581	119.5	135		127.25
dipyridamole	1.3	1.336	1.33333	119.5	135		127.25
benzylpenicillin	1.275	1.376	1.46237	98	158.5		128.25
sulfadoxine	1.31667	1.328	1.3871	131	126.5		128.75
diltiazem	1.29167	1.376	1.2957	111	158.5		134.75
tubocurarine chloride	1.4	1.256	1.47849	194.5	77		135.75
hydrocortisone	1.3	1.368	1.23656	119.5	153.5		136.5
gliquidone	1.34167	1.32	1.48387	152.5	121		136.75
phenacetin	1.375	1.288	0.967742	177.5	96		136.75
nilutamide	1.35	1.312	1.33871	158.5	115		136.75
rofecoxib	1.3	1.376	1.3871	119.5	158.5		139
trazodone	1.31667	1.368	1.16129	131	153.5		142.25
thiocolchicoside	1.325	1.36	1.33333	137	150		143.5
nifedipine	1.33333	1.352	1.34946	145.5	146.5		146
dobutamine	1.35	1.336	1.29032	158.5	135		146.75
metformin	1.34167	1.344	1.2957	152.5	142.5		147.5
scopoletin	1.4	1.296	1.55376	194.5	103		148.75
clenbuterol	1.43333	1.264	1.55914	216	82		149
citalopram	1.28333	1.424	1.10887	104	197.5		150.75
procainamide	1.31667	1.4	1.17204	131	176		153.5
fluoxetine	1.3	1.416	1.26882	119.5	188.5		154
benzbromarone	1.33333	1.392	1.15591	145.5	169		157.25
paclitaxel	1.33333	1.392	1.09677	145.5	169		157.25
roxithromycin	1.36667	1.352	1.18817	170	146.5		158.25
tyrphostin ag-825	1.3	1.424	1.63441	119.5	197.5		158.5
decitabine	1.31667	1.416	1.3172	131	188.5		159.75
colecalciferol	1.36667	1.36	1.67742	170	150		160
colchicine	1.35833	1.384	1.18817	165	163.5		164.25
bupivacaine	1.375	1.368	1.23656	177.5	153.5		165.5
cinchocaine	1.41667	1.328	1.43548	205	126.5		165.75
verapamil	1.35833	1.392	1.1828	165	169		167
hydrochlorothiazide	1.38333	1.368	1.17742	185.5	153.5		169.5
theophylline	1.33333	1.424	1.36022	145.5	197.5		171.5
ms-275	1.325	1.432	1.57527	137	207		172
tolbutamide	1.36667	1.4	1.43011	170	176		173
amitriptyline	1.39167	1.376	1.23656	190	158.5		174.25
mercaptopurine	1.43333	1.336	1.25269	216	135		175.5
pimozide	1.35833	1.416	1.39247	165	188.5		176.75
naproxen	1.375	1.4	1.22043	177.5	176		176.75
etoposide	1.35	1.424	1.25269	158.5	197.5		178
naringin	1.32708	1.448	1.30914	140	217.5		178.75
ampicillin	1.31667	1.464	1.24731	131	227		179
dopamine	1.36667	1.416	1.60215	170	188.5		179.25
exemestane	1.29167	1.496	1.67204	111	248.5		179.75
spironolactone	1.4	1.392	1.12903	194.5	169		181.75
leflunomide	1.4	1.392	1.20968	194.5	169		181.75
esculetin	1.275	1.52	1.60753	98	267.5		182.75
acacetin	1.475	1.328	1.26344	241	126.5		183.75
boldine	1.44167	1.352	1.2043	222	146.5		184.25
gabapentin	1.40833	1.392	1.33871	200	169		184.5
fulvestrant	1.39167	1.408	1.32796	190	182		186
celecoxib	1.35833	1.432	1.25806	165	207		186
chrysin	1.54167	1.288	1.12903	279.5	96		187.75
pyrvinium	1.3	1.512	1.32258	119.5	258.5		189
puromycin	1.33333	1.472	1.43011	145.5	232.5		189
clindamycin	1.35	1.456	1.12903	158.5	221.5		190
progesterone	1.35	1.456	1.33871	158.5	221.5		190
solasodine	1.40833	1.408	1.41398	200	182		191
tyrphostin ag-1478	1.4	1.416	1.83333	194.5	188.5		191.5
cefotiam	1.4	1.416	1.37097	194.5	188.5		191.5
tranylcypromine	1.375	1.432	1.43548	177.5	207		192.25
liothyronine	1.425	1.4	1.45161	210.5	176		193.25
benserazide	1.48333	1.344	1.47312	248	142.5		195.25
acenocoumarol	1.43333	1.4	1.20968	216	176		196
famotidine	1.38333	1.432	1.2957	185.5	207		196.25
betulin	1.40833	1.424	1.5914	200	197.5		198.75
pararosaniline	1.43333	1.408	1.64516	216	182		199
megestrol	1.38333	1.44	1.19355	185.5	213.5		199.5
harman	1.46667	1.384	1.70968	236	163.5		199.75
sulfacetamide	1.38333	1.456	1.2957	185.5	221.5		203.5
methotrexate	1.48333	1.384	1.37634	248	163.5		205.75
carbamazepine	1.54167	1.336	1.30108	279.5	135		207.25
ar-a014418	1.375	1.48	1.39785	177.5	238		207.75
acetazolamide	1.375	1.488	1.24194	177.5	243		210.25
praziquantel	1.41667	1.448	1.21505	205	217.5		211.25
carbenoxolone	1.40833	1.464	1.33333	200	227		213.5
nalidixic acid	1.40833	1.464	1.22581	200	227		213.5
scopolamine	1.45833	1.424	1.43011	231	197.5		214.25
danazol	1.525	1.376	1.12366	270.5	158.5		214.5
fludroxycortide	1.50833	1.392	1.69892	261	169		215
riboflavin	1.41667	1.464	1.3172	205	227		216
noscapine	1.35833	1.52	1.47312	165	267.5		216.25
halcinonide	1.5	1.4	1.53763	257.5	176		216.75
thioridazine	1.375	1.512	1.55914	177.5	258.5		218
kanamycin	1.475	1.424	1.5	241	197.5		219.25
sc-560	1.45	1.448	1.3871	227	217.5		222.25
ribostamycin	1.45833	1.44	1.47312	231	213.5		222.25
alpha-ergocryptine	1.45	1.456	1.63978	227	221.5		224.25
sulfanilamide	1.43333	1.48	1.12366	216	238		227
orlistat	1.51667	1.416	1.52688	266	188.5		227.25
cefixime	1.44167	1.472	1.66667	222	232.5		227.25
rotenone	1.425	1.496	1.62366	210.5	248.5		229.5
bicuculline	1.425	1.496	1.36559	210.5	248.5		229.5
piperine	1.425	1.512	1.67742	210.5	258.5		234.5
dimethyloxalylglycine	1.44167	1.496	1.33871	222	248.5		235.25
monocrotaline	1.38333	1.544	1.47849	185.5	286.5		236
methylprednisolone	1.41667	1.52	1.19892	205	267.5		236.25
cytochalasin b	1.51667	1.432	1.72043	266	207		236.5
palmatine	1.45833	1.488	1.36022	231	243		237
lycorine	1.48333	1.464	1.4086	248	227		237.5
azacitidine	1.45	1.496	1.15591	227	248.5		237.75
thiamazole	1.38333	1.552	1.5914	185.5	292		238.75
finasteride	1.51667	1.44	1.33871	266	213.5		239.75
prednisolone	1.375	1.566	1.45833	177.5	303		240.25
minoxidil	1.36667	1.584	1.27957	170	315		242.5
etidronic acid	1.48333	1.48	1.46237	248	238		243
tranexamic acid	1.48333	1.48	1.39247	248	238		243
pentetic acid	1.54167	1.432	1.26344	279.5	207		243.25
vinblastine	1.53333	1.44	1.34946	273.5	213.5		243.5
chlorpropamide	1.49167	1.472	1.24731	254.5	232.5		243.5
clozapine	1.44167	1.52	1.36559	222	267.5		244.75
furazolidone	1.44167	1.52	1.27419	222	267.5		244.75
h-7	1.55	1.432	1.52688	286	207		246.5
clotrimazole	1.475	1.504	1.64516	241	254.5		247.75
corticosterone	1.35	1.616	1.46237	158.5	338.5		248.5
rolipram	1.59167	1.408	1.48925	316.5	182		249.25
tolfenamic acid	1.45833	1.52	1.29032	231	267.5		249.25
tanespimycin	1.35	1.624	1.65054	158.5	343.5		251
abamectin	1.48333	1.504	1.51075	248	254.5		251.25
atropine	1.60833	1.4	1.36022	327.5	176		251.75
pentetrazol	1.55	1.448	1.5	286	217.5		251.75
pregnenolone	1.46667	1.52	1.36022	236	267.5		251.75
coralyne	1.51667	1.48	1.42473	266	238		252
emetine	1.54167	1.464	1.66667	279.5	227		253.25
phenelzine	1.475	1.52	1.50538	241	267.5		254.25
phenyl biguanide	1.58333	1.424	1.22043	311	197.5		254.25
ioversol	1.6	1.416	1.61828	321.5	188.5		255
fisetin	1.375	1.608	1.47312	177.5	333		255.25
triflupromazine	1.575	1.432	1.65054	303.5	207		255.25
3-aminobenzamide	1.46667	1.528	1.35484	236	276.5		256.25
amprolium	1.49167	1.512	1.42473	254.5	258.5		256.5
ns-398	1.70833	1.32	1.26882	392.5	121		256.75
desoxycortone	1.59167	1.424	1.29032	316.5	197.5		257
clofibrate	1.425	1.568	1.22043	210.5	305		257.75
anisomycin	1.45833	1.544	1.62903	231	286.5		258.75
(+)-isoprenaline	1.44167	1.56	1.51613	222	299		260.5
6-bromoindirubin-3'-oxime	1.39167	1.608	1.69355	190	333		261.5
zaprinast	1.69167	1.352	1.25269	378	146.5		262.25
digoxin	1.60833	1.424	1.51613	327.5	197.5		262.5
estradiol	1.5	1.52	1.52151	257.5	267.5		262.5
mepacrine	1.53333	1.5	1.43548	273.5	253		263.25
denatonium benzoate	1.54167	1.496	1.58602	279.5	248.5		264
propylthiouracil	1.55833	1.488	1.40323	291	243		267
hesperetin	1.55	1.496	1.51075	286	248.5		267.25
methapyrilene	1.60833	1.432	1.32258	327.5	207		267.25
nocodazole	1.46667	1.56	1.30108	236	299		267.5
sertaconazole	1.49167	1.552	1.56989	254.5	292		273.25
chlortalidone	1.50833	1.544	1.45161	261	286.5		273.75
baclofen	1.58333	1.48	1.27957	311	238		274.5
flurbiprofen	1.48333	1.568	1.17742	248	305		276.5
quinpirole	1.58333	1.496	1.30645	311	248.5		279.75
dizocilpine	1.54167	1.536	1.53763	279.5	281		280.25
sulindac	1.53333	1.554	1.50806	273.5	295		284.25
nitrendipine	1.49167	1.584	1.59677	254.5	315		284.75
fasudil	1.575	1.52	1.56989	303.5	267.5		285.5
biotin	1.54167	1.552	1.5	279.5	292		285.75
terconazole	1.56667	1.536	1.70968	296	281		288.5
ttnpb	1.48333	1.608	1.76882	248	333		290.5
terfenadine	1.50833	1.592	1.61828	261	321		291
sulfinpyrazone	1.53333	1.576	1.12366	273.5	309		291.25
mifepristone	1.575	1.536	1.70968	303.5	281		292.25
ketoconazole	1.51667	1.592	1.5914	266	321		293.5
pargyline	1.50417	1.602	1.5672	259	328		293.5
tiratricol	1.56667	1.552	1.64516	296	292		294
ciprofibrate	1.48333	1.624	1.52688	248	343.5		295.75
reserpine	1.44167	1.664	1.39785	222	370.5		296.25
y-27632	1.60833	1.52	1.52151	327.5	267.5		297.5
lynestrenol	1.575	1.552	1.5	303.5	292		297.75
dexverapamil	1.46667	1.648	1.43011	236	361		298.5
sitosterol	1.59167	1.536	1.19892	316.5	281		298.75
nortriptyline	1.55833	1.576	1.32258	291	309		300
cyclic adenosine monophosphate	1.41667	1.712	1.32258	205	397		301
monensin	1.55833	1.584	1.49462	291	315		303
norethisterone	1.575	1.576	1.60215	303.5	309		306.25
loxapine	1.63333	1.52	1.8871	346	267.5		306.75
probucol	1.69167	1.48	1.26882	378	238		308
ciclosporin	1.475	1.672	1.3172	241	375		308
dicloxacillin	1.56667	1.592	1.57527	296	321		308.5
desipramine	1.55833	1.6	1.2043	291	326		308.5
ketoprofen	1.625	1.536	1.12366	340	281		310.5
mimosine	1.575	1.592	1.37097	303.5	321		312.25
h-89	1.58333	1.584	1.36022	311	315		313
cefotaxime	1.58333	1.584	1.7957	311	315		313
phentolamine	1.60833	1.56	1.21505	327.5	299		313.25
luteolin	1.51667	1.648	1.63978	266	361		313.5
fusaric acid	1.64167	1.528	1.62903	352	276.5		314.25
prednisone	1.56667	1.608	1.74731	296	333		314.5
blebbistatin	1.55	1.624	1.71505	286	343.5		314.75
digitoxigenin	1.61667	1.56	1.44624	333.5	299		316.25
levodopa	1.69167	1.512	1.47849	378	258.5		318.25
alpha-estradiol	1.625	1.56	1.63441	340	299		319.5
ouabain	1.56667	1.624	1.47312	296	343.5		319.75
diethylstilbestrol	1.75833	1.472	1.57527	408	232.5		320.25
bezafibrate	1.575	1.616	1.66667	303.5	338.5		321
tretinoin	1.55833	1.64	1.58065	291	354		322.5
cicloheximide	1.65833	1.544	1.6129	359.5	286.5		323
sulfadimidine	1.51667	1.688	1.41398	266	382.5		324.25
nordihydroguaiaretic acid	1.8	1.464	1.62903	423.5	227		325.25
sulfabenzamide	1.66667	1.544	1.48925	365.5	286.5		326
trapidil	1.525	1.688	1.65054	270.5	382.5		326.5
estriol	1.54167	1.672	1.49462	279.5	375		327.25
tolazoline	1.63704	1.58044	1.46535	348	312		330
rilmenidine	1.66667	1.56	1.53226	365.5	299		332.25
naringenin	1.63333	1.592	1.15054	346	321		333.5
arachidonic acid	1.6	1.632	1.5	321.5	349		335.25
trifluridine	1.60833	1.624	1.36022	327.5	343.5		335.5
sparteine	1.60833	1.632	1.44086	327.5	349		338.25
glipizide	1.68333	1.568	1.5	372	305		338.5
digoxigenin	1.59167	1.648	1.44624	316.5	361		338.75
proadifen	1.675	1.576	1.5914	369	309		339
aceclofenac	1.63333	1.608	1.5	346	333		339.5
camptothecin	1.75	1.528	1.60753	405	276.5		340.75
serotonin	1.575	1.68	1.53226	303.5	379		341.25
letrozole	1.625	1.624	1.39785	340	343.5		341.75
bufexamac	1.64167	1.608	1.43011	352	333		342.5
flumetasone	1.80833	1.512	1.33871	427	258.5		342.75
asiaticoside	1.74167	1.544	1.08602	403	286.5		344.75
perhexiline	1.66667	1.6	1.5	365.5	326		345.75
metrifonate	1.575	1.696	1.39785	303.5	388		345.75
fusidic acid	1.59167	1.672	1.36559	316.5	375		345.75
cephaeline	1.65833	1.608	1.63441	359.5	333		346.25
paracetamol	1.625	1.64	1.27957	340	354		347
albendazole	1.61667	1.648	1.63978	333.5	361		347.25
picrotoxinin	1.7	1.576	1.44086	385.5	309		347.25
kaempferol	1.64167	1.632	1.38172	352	349		350.5
melatonin	1.61667	1.664	1.4086	333.5	370.5		352
fluspirilene	1.59167	1.696	1.43817	316.5	388		352.25
estrone	1.825	1.528	1.37097	433	276.5		354.75
mesalazine	1.625	1.664	1.64516	340	370.5		355.25
pentoxyverine	1.83333	1.524	1.57124	437.5	274		355.75
mebendazole	1.66667	1.632	1.60753	365.5	349		357.25
quercetin	1.71667	1.592	1.5	397.5	321		359.25
cefalotin	1.64167	1.656	1.67742	352	367		359.5
exisulind	1.6	1.72	1.52151	321.5	400.5		361
gossypol	1.6	1.72	1.49462	321.5	400.5		361
splitomicin	1.625	1.688	1.44086	340	382.5		361.25
ifenprodil	1.8	1.56	1.30645	423.5	299		361.25
gw-8510	1.71458	1.606	1.58333	396	329		362.5
dinoprostone	1.65833	1.664	1.52151	359.5	370.5		365
fluocinonide	1.55	1.84	1.52688	286	444		365
isoniazid	1.64167	1.68	1.53763	352	379		365.5
lidocaine	1.75	1.6	1.44624	405	326		365.5
mg-132	1.625	1.704	1.56452	340	393.5		366.75
cortisone	1.78333	1.592	1.61828	416.5	321		368.75
pepstatin	1.69167	1.648	1.46237	378	361		369.5
thapsigargin	1.60833	1.752	1.51613	327.5	415.5		371.5
gentamicin	1.7	1.648	1.67742	385.5	361		373.25
ciclopirox	1.70833	1.64	1.44086	392.5	354		373.25
prasterone	1.65833	1.696	1.5	359.5	388		373.75
lovastatin	1.68333	1.68	1.42473	372	379		375.5
ly-294002	1.65833	1.704	1.86559	359.5	393.5		376.5
ursolic acid	1.66667	1.696	1.52688	365.5	388		376.75
prochlorperazine	1.78333	1.616	1.51075	416.5	338.5		377.5
niclosamide	1.575	1.864	1.33871	303.5	452.5		378
trichostatin a	1.70833	1.656	1.7957	392.5	367		379.75
furosemide	1.64167	1.736	1.20968	352	408		380
sanguinarine	1.7	1.672	1.30108	385.5	375		380.25
econazole	1.61667	1.784	1.66129	333.5	427.5		380.5
dinoprost	1.75833	1.64	1.60753	408	354		381
copper sulfate	1.625	1.768	1.58602	340	422.5		381.25
celastrol	1.7	1.688	1.45161	385.5	382.5		384
ethisterone	1.79167	1.64	1.2957	420	354		387
cantharidin	1.75833	1.656	1.5	408	367		387.5
alexidine	1.78333	1.648	1.42473	416.5	361		388.75
rottlerin	1.69167	1.72	1.81183	378	400.5		389.25
ellipticine	1.65833	1.76	1.37634	359.5	419.5		389.5
pentoxifylline	1.625	1.832	1.96774	340	439.5		389.75
vitexin	1.68333	1.736	1.82258	372	408		390
methoxsalen	1.65	1.776	1.13978	356	425		390.5
resveratrol	1.68333	1.744	1.08602	372	411.5		391.75
fipexide	1.85	1.616	1.43548	445.5	338.5		392
chloramphenicol	1.76667	1.672	1.17742	411	375		393
indometacin	1.725	1.696	1.4086	400.5	388		394.25
flucytosine	1.85	1.632	1.33333	445.5	349		397.25
ursodeoxycholic acid	1.725	1.712	1.63978	400.5	397		398.75
felodipine	1.78333	1.696	1.19892	416.5	388		402.25
sulindac sulfide	1.775	1.704	1.42473	413.5	393.5		403.5
clorgiline	1.75	1.728	1.53763	405	404.5		404.75
gemfibrozil	1.64167	1.88	1.33333	352	458		405
idazoxan	1.85833	1.648	1.63441	450	361		405.5
pirinixic acid	1.7	1.8	1.54301	385.5	430.5		408
nadide	1.88333	1.648	1.51075	458	361		409.5
sb-202190	1.7	1.824	1.72043	385.5	436		410.75
carmustine	1.69167	1.84	1.45161	378	444		411
trolox c	1.70833	1.8	1.56989	392.5	430.5		411.5
terbutaline	1.70833	1.808	1.37634	392.5	432.5		412.5
neomycin	1.76667	1.752	1.41398	411	415.5		413.25
clioquinol	1.725	1.784	1.33871	400.5	427.5		414
glimepiride	1.66667	1.912	1.5914	365.5	463		414.25
thiamine	1.83333	1.704	1.32796	437.5	393.5		415.5
aminophylline	1.68333	1.896	1.44624	372	459.5		415.75
cyproheptadine	1.70833	1.832	1.66129	392.5	439.5		416
scriptaid	1.725	1.808	1.75806	400.5	432.5		416.5
domperidone	1.7	1.856	1.43548	385.5	449.5		417.5
sulpiride	1.825	1.728	1.52688	433	404.5		418.75
fenbendazole	1.7	1.864	1.52151	385.5	452.5		419
staurosporine	1.84167	1.712	1.53763	441.5	397		419.25
nifuroxazide	1.69167	1.904	1.53763	378	461.5		419.75
acetylsalicylic acid	1.71667	1.84	1.43011	397.5	444		420.75
rimexolone	1.83333	1.728	1.72581	437.5	404.5		421
fluorometholone	1.8	1.76	1.54301	423.5	419.5		421.5
mestranol	1.875	1.696	1.12366	455	388		421.5
dienestrol	1.85	1.72	1.41935	445.5	400.5		423
rifabutin	1.83333	1.744	1.3871	437.5	411.5		424.5
prenylamine	1.81667	1.772	1.41532	429.5	424		426.75
wortmannin	1.80833	1.784	1.31183	427	427.5		427.25
folic acid	1.85833	1.728	1.60215	450	404.5		427.25
noretynodrel	1.79167	1.824	1.56989	420	436		428
menadione	1.84167	1.752	1.73118	441.5	415.5		428.5
estropipate	1.85833	1.736	1.29032	450	408		429
tetrandrine	1.8	1.832	1.63978	423.5	439.5		431.5
vorinostat	1.81667	1.816	1.52151	429.5	434		431.75
disulfiram	1.875	1.744	1.37634	455	411.5		433.25
adenosine phosphate	1.825	1.832	1.48925	433	439.5		436.25
daunorubicin	1.775	1.904	1.82796	413.5	461.5		437.5
vidarabine	1.76667	1.92	1.54301	411	464.5		437.75
geldanamycin	1.79167	1.872	1.60753	420	456		438
medrysone	1.825	1.848	1.3871	433	447.5		440.25
dydrogesterone	2.025	1.744	1.36559	474	411.5		442.75
zidovudine	1.80833	1.896	1.37097	427	459.5		443.25
suloctidil	1.99167	1.752	1.6828	471	415.5		443.25
bucladesine	1.975	1.76	1.81183	468	419.5		443.75
alprostadil	1.975	1.76	1.4086	468	419.5		443.75
ergocalciferol	1.95	1.768	1.36559	465	422.5		443.75
caffeic acid	1.925	1.784	1.52688	463	427.5		445.25
chenodeoxycholic acid	1.90833	1.824	1.1828	460.5	436		448.25
alfuzosin	1.875	1.84	1.24731	455	444		449.5
arachidonyltrifluoromethane	1.85833	1.864	1.69355	450	452.5		451.25
oligomycin	1.825	1.952	1.53226	433	469.5		451.25
budesonide	1.875	1.848	1.47849	455	447.5		451.25
alsterpaullone	1.85833	1.872	1.69355	450	456		453
repaglinide	1.90833	1.856	1.36559	460.5	449.5		455
butein	1.975	1.84	1.58602	468	444		456
parthenolide	1.84167	1.992	1.34409	441.5	471.5		456.5
monastrol	1.85	1.936	1.45699	445.5	467.5		456.5
colforsin	1.84167	2.024	1.15054	441.5	473		457.25
berberine	1.925	1.864	1.3871	463	452.5		457.75
withaferin a	1.875	1.952	1.66667	455	469.5		462.25
arecoline	1.89167	1.928	1.71505	459	466		462.5
ebselen	1.99167	1.872	1.64516	471	456		463.5
genistein	1.925	1.936	1.41935	463	467.5		465.25
apigenin	2	1.92	1.24194	473	464.5		468.75
beclometasone	1.95833	2.04	1.45161	466	474		470
enilconazole	1.99167	1.992	1.56452	471	471.5		471.25

## Sheet: DILI
DILI up	DILI down		Nodes	HAM LT	HAM LT-ET	PBMC	DILI Significant
87	58		Up	85	88	25	84
AHR	AKR1C3		Down	35	37	161	36
AKT1	APOE		Total	120	125	186	120
ARNT	BRD2		Population (PKN)	2603	2603	2732	25273
ASNS	CDK1
ATF1	COMT		Overlap	HAM LT	HAM LT-ET	PBMC
ATF2	CSNK2A1		Up	14	19	3
ATF3	CTCF		Down	6	7	13
ATF4	CYP1B1		Total	20	26	16
BAX	DNMT1
BCL2	DNMT3B		Pval	HAM LT	HAM LT-ET	PBMC
BCL2L1	E2F1		Up	2.66397e-07	9.03833e-12	0.0396086
BCLAF1	E2F6		Down	5.51254e-06	4.01339e-07	4.53108e-08
BID	ESR1		Total	2.47102e-07	1.50644e-11	0.00631528
BRCA1	ESR2
CASP3	FASN		Up Regulated	CCNB1	ATF1	NFKB1
CASP6	FTL		Down Regulated	CREB1	CCNB1	RUNX1
CASP8	GABPA			CTBP2	CREB1	TP53
CASP9	GOT1			H2AFX	EGR1	CTCF
CAV1	GTF2B			HIF1A	EP300	E2F1
CCNA2	GTF2H1			IRF1	FOXO3	E2F6
CCNB1	IARS			JUN	GSK3B	ESR1
CDKN1A	IL1RN			NR4A2	HIF1A	GABPA
CDKN1B	KAT2B			RELA	IRF1	MEF2A
CEBPB	KHDRBS3			RUNX1	JUN	MYC
CFLAR	MAPK14			RXRB	NR4A2	NFYA
CREB1	MAPK7			SP1	PRKACA	PBX1
CTBP2	MEF2A			TRIM28	RELA	RAD21
DDIT3	MLH1			ZNF263	RUNX1	RB1
EGR1	MMP2			E2F1	RXRB	SRF
ENO1	MYC			GABPA	SP1	TAF1
EP300	NCOA3			MEF2A	STAT1
EPOR	NFE2L2			NFYA	TRIM28
FASLG	NFYA			RB1	ZNF263
FOS	NFYB			TAF1	E2F1
FOSL2	NOS3				E2F6
FOXO3	NPM1				GABPA
GADD45A	NR1H2				MEF2A
GSK3B	NR3C1				NFYA
H2AFX	NR4A1				RB1
HIF1A	NT5E				TAF1
HMGCS1	ODC1
HOXA9	PBX1
HRAS	PPP2R5D
HSF1	PTGS2
HSP90AA1	RAD21
HSPA6	RAF1
HSPD1	RB1
ID1	RBPJ
IL4	RPS6KA3
INSR	SMARCA4
IRF1	SRF
ITGA5	TAF1
JUN	TBP
LDLR	TFDP2
NFKB1	TOP2A
NR4A2	TYMS
PARP1	YBX1
PLK1	YY1
PRKACA
PTEN
RAD50
RARA
RELA
RFX5
RIPK2
RUNX1
RXRA
RXRB
S100A9
SERPINE1
SIN3A
SIRT1
SMAD3
SMC3
SOD1
SP1
SREBF2
STAT1
TCF12
TLR4
TNFAIP3
TNFRSF10A
TNFRSF10B
TP53
TRIM28
VEGFA
ZNF263
